# Supplementary material for: Testis- specific Y-encoded- like protein 1 and cholesterol metabolism: Regulation of CYP1B1 expression through Wnt signaling
Source: Front Pharmacol. 2022 Nov 28;13:1047318. doi: 10.3389/fphar.2022.1047318 (PMC9742362; doi:10.3389/fphar.2022.1047318)
Supplement: Supplementary file 2 [file DataSheet1.xlsx]

## Sheet: TSPYL pull down protein list
TSPYL1	TSPYL2	TSPYL4
A2ML1	A1BG	A2ML1
A4GALT	A2ML1	A4GALT
AAAS	A4GALT	AADAT
AACS	AACS	AAGAB
AADACL4	AADACL4	AAK1
AAED1	AAK1	AARD
AAGAB	AAMDC	AATK-AS1
AAMDC	AARS	ABC2
AARS	AASS	ABCA1
AASDH	ABCA1	ABCA12
ABCA1	ABCA12	ABCA13
ABCA12	ABCA13	ABCA4
ABCA2	ABCA2	ABCA5
ABCA3	ABCA5	ABCA7
ABCA4	ABCA6	ABCA8
ABCA6	ABCA7	ABCA9
ABCA7	ABCA8	ABCB1
ABCA8	ABCB1	ABCB4
ABCB11	ABCB10	ABCB5
ABCB4	ABCB11	ABCB6
ABCB8	ABCB4	ABCB7
ABCB9	ABCB5	ABCB8
ABCC1	ABCC3	ABCC1
ABCC10	ABCC4	ABCC12
ABCC11	ABCC5	ABCC3
ABCC3	ABCC6	ABCC4
ABCC4	ABCC8	ABCC5
ABCC5	ABCC9	ABCC6
ABCC6	ABCD3	ABCC8
ABCC8	ABCE1	ABCC9
ABCE1	ABCF1	ABCD1
ABCF1	ABCF3	ABCD2
ABCF2	ABCG1	ABCE1
ABCF3	ABCG5	ABCF1
ABCG1	ABHD14B	ABCF2
ABCG4	ABHD16A	ABCF3
ABCG5	ABHD6	ABCG1
ABHD14B	ABI1	ABCG5
ABHD6	ABL1	ABHD14B
ABI1	ABLIM2	ABHD16A
ABI2	ABO	ABHD17B
ABI3BP	ABR	ABHD6
ABL1	ABRA	ABI1
ABO	ABTB2	ABI2
ABRA	ACACA	ABL1
ACAA1	ACACB	ABLIM2
ACACA	ACAD10	ABO
ACACB	ACAD11	ABRA
ACAD10	ACAD8	ABT1
ACAD11	ACADM	ACACA
ACAD8	ACADVL	ACACB
ACAD9	ACAN	ACAD10
ACADS	ACAP2	ACAD11
ACAN	ACAP3	ACAD8
ACAP1	ACCN1	ACAD9
ACAP2	ACHE	ACADS
ACER3	ACO1	ACAN
ACLY	ACP1	ACAP2
ACO1	ACP6	ACAT2
ACOT12	ACP7	ACBD3
ACOT7	ACR	ACBD4
ACP1	ACRBP	ACE
ACP7	ACRC	ACER3
ACSBG1	ACSBG1	ACO1
ACSF2	ACSF2	ACOT12
ACSF3	ACSL3	ACOX2
ACSM1	ACSL5	ACP7
ACSS2	ACSL6	ACR
ACT	ACSM1	ACRC
ACTL8	ACSS1	ACSBG1
ACTN1	ACT	ACSBG2
ACTN3	ACTBL2	ACSF2
ACTR10	ACTC1	ACSF3
ACTR6	ACTL7A	ACSL4
ACTRT1	ACTL8	ACSL5
ACTRT2	ACTN3	ACSL6
ACVR1	ACVR1	ACSM3
ACVR1C	ACYP2	ACSS2
ADA	ADAM11	ACTBL2
ADAD1	ADAM15	ACTL7A
ADAM10	ADAM19	ACTN3
ADAM11	ADAM20	ACTR10
ADAM12	ADAM23	ACTR6
ADAM17	ADAM29	ACVR1
ADAM19	ADAM7	ACVR1C
ADAM20	ADAM8	ACVRL1
ADAM21	ADAMTS10	ACYP2
ADAM22	ADAMTS12	ADAM10
ADAM29	ADAMTS13	ADAM12
ADAM30	ADAMTS15	ADAM15
ADAM7	ADAMTS17	ADAM17
ADAM8	ADAMTS19	ADAM19
ADAM9	ADAMTS2	ADAM28
ADAMTS12	ADAMTS20	ADAM7
ADAMTS15	ADAMTS4	ADAM8
ADAMTS16	ADAMTS5	ADAM9
ADAMTS18	ADAMTS7	ADAMTS12
ADAMTS19	ADAMTS8	ADAMTS13
ADAMTS2	ADAMTS9	ADAMTS15
ADAMTS20	ADAMTSL1	ADAMTS17
ADAMTS5	ADAMTSL3	ADAMTS19
ADAMTS6	ADAMTSL4	ADAMTS2
ADAMTS7	ADAR	ADAMTS20
ADAMTS8	ADARB1	ADAMTS3
ADAMTS9	ADARB2	ADAMTS5
ADAMTSL1	ADAT1	ADAMTS6
ADAMTSL2	ADCY3	ADAMTS7
ADAMTSL3	ADCY4	ADAMTSL1
ADAMTSL5	ADCY5	ADAMTSL3
ADAP1	ADCY7	ADAP1
ADAR	ADCY8	ADAR
ADARB2	ADD2	ADARB2
ADAT2	ADGB	ADCK2
ADCK2	ADGRB2	ADCY5
ADCY1	ADGRB3	ADCY7
ADCY10	ADGRE2	ADCY8
ADCY4	ADGRE3	ADCY9
ADCY5	ADGRF2	ADD1
ADCY6	ADGRG1	ADGB
ADCY7	ADGRG4	ADGRE2
ADCY8	ADGRG7	ADGRE3
ADCY9	ADGRL1	ADGRG1
ADGB	ADGRL2	ADGRG2
ADGRB2	ADGRL3	ADGRG4
ADGRF3	ADHFE1	ADK
ADGRF4	ADK	ADM
ADGRG1	ADM	ADNP
ADGRG7	ADNP	ADNP2
ADGRL1	ADPRHL1	ADPRHL1
ADGRL3	ADPRHL2	ADRM1
ADH6	ADRA1A	ADSL
ADK	ADRB3	ADSSL1
ADNP2	ADRBK2	AEBP1
ADPRHL1	ADRM1	AFAP1L1
ADRM1	ADSL	AFDN
ADSL	ADSSL1	AFDN-AS1
ADSSL1	AEBP1	AFF1
AFAP1	AFDN	AFG1L
AFAP1L1	AFDN-AS1	AFM
AFDN	AFF1	AFMID
AFF1	AFG1L	AFTPH
AFF3	AFP	AGAP2
AFG1L	AFTPH	AGAP3
AFTPH	AGAP1	AGBL1
AGAP2	AGAP2	AGBL4
AGAP3	AGAP3	AGL
AGBL2	AGBL4	AGMAT
AGBL3	AGBL5	AGO1
AGBL4	AGGF1	AGO2
AGER	AGMAT	AGO3
AGGF1	AGO1	AGO4
AGMAT	AGO3	AGRN
AGO1	AGPAT5	AGT
AGO3	AGPS	AGTPBP1
AGRN	AGRN	AHCTF1
AGT	AGTPBP1	AHCYL1
AGTPBP1	AHCTF1	AHDC1
AHCTF1	AHCYL1	AHNAK2
AHCYL1	AHI1	AHR
AHDC1	AHNAK2	AHSG
AHI1	AHRR	AID
AHNAK2	AHSG	AIFM1
AHSG	AID	AIM1
AID	AIDA	AIM2
AIFM1	AIFM1	AIMP1
AIFM3	AIFM3	AIPL1
AIM1	AIM1	AIRE
AIM1L	AIMP1	AK5
AIMP1	AK5	AK9
AIP	AK9	AKAP1
AIPL1	AKAP13	AKAP11
AIRE	AKAP17A	AKAP12
AJAP1	AKAP6	AKAP13
AJUBA	AKAP8L	AKAP17A
AK9	AKAP9	AKAP6
AKAP10	AKR1C3	AKAP7
AKAP11	AKR1C4	AKAP8L
AKAP12	AKT2	AKAP9
AKAP13	AKTIP	AKIRIN2
AKAP2	ALAS1	AKNA
AKAP6	ALB	AKR1C3
AKAP8L	ALDH18A1	AKR1C4
AKAP9	ALDH1A2	AKTIP
AKIRIN2	ALDH1L2	ALAD
AKNA	ALDH3A1	ALAS1
AKR1C4	ALDH3B1	ALB
AKR1C8P	ALDH7A1	ALDH3A1
AKR7A2	ALG13	ALDH6A1
AKT2	ALK	ALDH7A1
AKTIP	ALKAL2	ALDOB
ALB	ALKBH2	ALG13
ALDH18A1	ALKBH6	ALG3
ALDH1L2	ALKBH8	ALK
ALDH3A1	ALOX15B	ALKAL2
ALDH7A1	ALOX5	ALKBH6
ALDH9A1	ALPI	ALKBH8
ALDOB	ALPK3	ALLC
ALK	ALPL	ALMS1
ALKAL2	ALS2	ALOX12
ALMS1	ALS2CL	ALOX15B
ALOX12B	ALS2CR12	ALOX5
ALOX15B	AMDHD1	ALPI
ALOX5	AMER1	ALPK1
ALPK2	AMER2	ALS2CL
ALPK3	AMER3	AMDHD1
ALPL	AMFR	AMER1
ALR	AMIGO2	AMER2
ALS2	AMIGO3	AMFR
ALS2CL	AMMECR1L	AMH
AMD1	AMN1	AMIGO2
AMDHD1	AMOT	AMN1
AMDHD2	AMOTL1	AMOT
AMER1	AMPD2	AMOTL1
AMER3	AMZ1	AMPD1
AMFR	ANAPC2	AMPD2
AMIGO2	ANAPC4	AMT
AMIGO3	ANAPC5	AMY1A
AMN1	ANAPC7	ANAPC1
AMOT	ANGEL2	ANAPC2
AMOTL1	ANGPTL2	ANAPC5
AMOTL2	ANK1	ANAPC7
AMPD1	ANK2	ANGPT2
AMPD2	ANK3	ANGPTL5
ANAPC1	ANKAR	ANK2
ANAPC7	ANKDD1A	ANK3
ANGPT1	ANKEF1	ANKDD1A
ANK2	ANKFN1	ANKEF1
ANK3	ANKFY1	ANKFN1
ANKAR	ANKHD1	ANKHD1
ANKDD1B	ANKIB1	ANKLE1
ANKEF1	ANKK1	ANKMY1
ANKFN1	ANKLE1	ANKRD1
ANKFY1	ANKMY2	ANKRD11
ANKHD1	ANKRD11	ANKRD12
ANKLE1	ANKRD12	ANKRD18B
ANKMY1	ANKRD13B	ANKRD2
ANKMY2	ANKRD18B	ANKRD23
ANKRD11	ANKRD23	ANKRD24
ANKRD12	ANKRD24	ANKRD26
ANKRD17	ANKRD33B	ANKRD27
ANKRD18B	ANKRD34A	ANKRD31
ANKRD20A2	ANKRD35	ANKRD34A
ANKRD20A8P	ANKRD36	ANKRD35
ANKRD24	ANKRD36B	ANKRD36
ANKRD26	ANKRD50	ANKRD42
ANKRD34A	ANKRD52	ANKRD45
ANKRD36	ANKRD6	ANKRD50
ANKRD44	ANKRD60	ANKRD52
ANKRD45	ANKRD62	ANKRD6
ANKRD50	ANKRD66	ANKRD60
ANKRD6	ANKRD9	ANKRD61
ANKRD60	ANKS1A	ANKRD62
ANKRD62	ANKS1B	ANKRD63
ANKRD63	ANKS3	ANKRD65
ANKRD65	ANLN	ANKS1A
ANKRD7	ANO8	ANKS1B
ANKS1A	ANPEP	ANKS3
ANKS1B	ANTXR1	ANKS6
ANKUB1	ANXA11	ANLN
ANLN	ANXA2P2	ANO8
ANO1	ANXA6	ANOS1
ANO8	ANXA7	ANXA1
ANOS1	ANXA9	ANXA2P2
ANPEP	AOAH	ANXA3
ANXA1	AOPEP	ANXA6
ANXA2P2	AOX1	AOAH
ANXA5	AP1G1	AOPEP
AOAH	AP2S1	AOX1
AOPEP	AP3B1	AP2A2
AOX1	AP3D1	AP3B2
AP2M1	AP3S1	AP4E1
AP3B1	AP4E1	AP5B1
AP3S1	APBA1	APAF1
AP3S2	APBB1	APBA1
AP4E1	APBB2	APBB1
APBA1	APC	APBB2
APBB1	APC2	APC
APBB2	APEH	APC2
APBB3	APH-1b	APEH
APC	APIP	APIP
APC2	APLP1	APLP1
APH-1b	APLP2	APLP2
APLP2	APOA4	APOB
APOA1BP	APOB	APOBEC3B
APOA4	APOBEC1	APOD
APOB	APOBEC3C	APOL1
APOBEC3H	APOD	APOL6
APOD	APOE	APP
APOE	APOLD1	APTX
APOF	APP	AQR
APOH	ARAP	ARAP
APOL1	ARAP1	ARAP2
APOL5	ARAP2	ARAP3
APP	ARAP3	ARC
APPL1	ARFGAP2	ARFGAP2
ARAP	ARFGEF1	ARFGEF2
ARAP1	ARFGEF2	ARFRP1
ARAP2	ARFGEF3	ARG1
ARAP3	ARFIP2	ARHGAP11A
AREL1	ARFRP1	ARHGAP12
ARF5	ARG2	ARHGAP15
ARFGAP2	ARGLU1	ARHGAP18
ARFGEF2	ARHGAP1	ARHGAP19
ARFGEF3	ARHGAP19	ARHGAP21
ARFRP1	ARHGAP20	ARHGAP23
ARHE	ARHGAP21	ARHGAP27
ARHGAP12	ARHGAP23	ARHGAP28
ARHGAP15	ARHGAP25	ARHGAP29
ARHGAP19	ARHGAP29	ARHGAP30
ARHGAP20	ARHGAP31	ARHGAP31
ARHGAP21	ARHGAP32	ARHGAP32
ARHGAP25	ARHGAP35	ARHGAP33
ARHGAP28	ARHGAP39	ARHGAP36
ARHGAP29	ARHGAP4	ARHGAP4
ARHGAP31	ARHGAP42	ARHGAP40
ARHGAP32	ARHGAP45	ARHGAP42
ARHGAP33	ARHGAP5	ARHGAP45
ARHGAP35	ARHGAP9	ARHGAP5
ARHGAP4	ARHGEF1	ARHGAP9
ARHGAP45	ARHGEF10	ARHGEF1
ARHGAP5	ARHGEF10L	ARHGEF10
ARHGAP6	ARHGEF12	ARHGEF11
ARHGAP9	ARHGEF15	ARHGEF12
ARHGDIG	ARHGEF17	ARHGEF15
ARHGEF1	ARHGEF2	ARHGEF17
ARHGEF10	ARHGEF26	ARHGEF19
ARHGEF12	ARHGEF3	ARHGEF26
ARHGEF15	ARHGEF33	ARHGEF3
ARHGEF17	ARHGEF40	ARHGEF33
ARHGEF26	ARID1A	ARHGEF37
ARHGEF28	ARID4A	ARHGEF4
ARHGEF4	ARID4B	ARID1A
ARID1A	ARID5B	ARID1B
ARID1B	ARIH1	ARID2
ARID2	ARL1	ARID4A
ARID4A	ARL11	ARID4B
ARID5A	ARL13B	ARID5B
ARID5B	ARL14	ARL11
ARL10	ARL14EP	ARL8A
ARL11	ARL6IP1	ARMC10
ARL13B	ARMC2	ARMC2
ARL15	ARMC3	ARMC3
ARL6IP4	ARMC4	ARMC4
ARL8A	ARMC6	ARMC5
ARMC2	ARMC9	ARMC6
ARMC3	ARMCX2	ARMCX6
ARMC4	ARMCX4	ARNT
ARMC6	ARMCX6	ARPP19
ARMC9	ARNT	ARPP21
ARMCX2	ARNT2	ARRB1
ARMCX4	ARNTL2	ARSA
ARNT	ARPP21	ARSD
ARNT2	ARRB1	ART4
ARPP21	ARRB2	ASAH1
ARRB2	ARRDC3	ASAP1
ARRDC1	ARSA	ASB16
ARRDC5	ARSD	ASB17
ARSA	ARSJ	ASB6
ARSJ	ASAH1	ASGR2
ART4	ASAP1	ASH1L
ARTN	ASB16	ASH2L
ASAH1	ASCC3	ASIC4
ASAP1	ASCL2	ASIC5
ASB1	ASH1L	ASNS
ASB11	ASIC4	ASNSD1
ASB2	ASPH	ASPH
ASB3	ASPHD1	ASPHD1
ASB8	ASPM	ASPM
ASCC3	ASTE1	ASS1
ASCL3	ASTN2	ASTE1
ASCL5	ASXL1	ASTN1
ASGR1	ASXL3	ASXL1
ASGR2	ATAD1	ASXL2
ASH1L	ATAD5	ASXL3
ASIC5	ATF7IP2	ATAD1
ASMTL	ATG16L1	ATAD3A
ASPH	ATG2A	ATAD3C
ASPHD1	ATG2B	ATAD5
ASPM	ATG3	ATAT1
ASPSCR1	ATG4C	ATF2
ASRGL1	ATG4D	ATF6
ASTE1	ATG7	ATF7
ASXL1	ATL2	ATF7IP
ATAD1	ATM	ATF7IP2
ATAD2B	ATP10B	ATG16L1
ATAD5	ATP10D	ATG2A
ATF2	ATP11A	ATG2B
ATF3	ATP11C	ATG4A
ATF7IP2	ATP13A1	ATL3
ATG12	ATP13A3	ATM
ATG14	ATP13A5	ATN1
ATG2A	ATP1A2	ATP10A
ATG2B	ATP1A4	ATP10B
ATG4B	ATP23	ATP11A
ATG7	ATP2A1	ATP13A1
ATG9B	ATP2A3	ATP13A2
ATIC	ATP2B1	ATP13A3
ATM	ATP2B3	ATP13A4
ATOH7	ATP2C2	ATP13A5
ATOX1	ATP6	ATP1A3
ATP10A	ATP6AP1	ATP1A4
ATP10B	ATP6AP2	ATP2A1
ATP10D	ATP6V0D1	ATP2A3
ATP11B	ATP6V1B1	ATP2C1
ATP11C	ATP6V1B2	ATP5O
ATP13A1	ATP6V1E1	ATP6AP1
ATP13A2	ATP6V1G1	ATP6V1B1
ATP13A3	ATP7A	ATP6V1B2
ATP1A1	ATP7B	ATP6V1G1
ATP1A3	atp8	ATP6V1H
ATP1A4	ATP8	atp8
ATP2A1	ATP8A1	ATP8
ATP2A3	ATP8B1	ATP8A1
ATP2B1	ATP8B2	ATP8B1
ATP2C2	ATP8B3	ATP8B3
ATP5O	ATP9A	ATP9A
ATP6	ATP9B	ATP9B
ATP6AP1	ATPase	ATR
ATP6AP2	ATR	ATRN
ATP6V1B1	ATRN	ATRNL1
ATP6V1B2	ATRNL1	ATRX
ATP6V1G1	ATRX	ATXN3
ATP7A	ATXN1	AURKAIP1
ATP7B	ATXN2	AURKC
atp8	ATXN3	AUTS2
ATP8	ATXN7L3	AVEN
ATP8A1	AURKC	AVGR2
ATP8A2	AUTS2	AVP
ATP9B	AVGR8	AXIN1
ATR	AVIL	AXL
ATRN	AVL9	AZI1
ATRNL1	AVP	B3GALNT2
ATRX	AVPR1B	B3GALT1
ATXN10	AXL	B3GALT2
ATXN2	B3GALNT2	B3GAT1
ATXN3	B3GALT1	B3GAT2
ATXN7	B3GALT2	B3GNT4
ATXN7L2	B3GALT6	B4GALT5
ATXN7L3	B3GNT4	BABAM2
ATXN8OS	B3GNT7	BACH1
AUH	B4GALT5	BAHCC1
AURKA	B9D1	BAHD1
AUTS2	BABAM1	BAI1
AVIL	BACH1	BAIAP2
AVL9	BAHCC1	BAIAP2L2
AVP	BAI1	BANF1
AXDND1	BAIAP2L1	BANK1
AXIN2	BARD1	BAP18
AXL	BAZ1A	BARX1
B3GALNT2	BAZ1B	BAZ1A
B3GALT2	BAZ2A	BAZ1B
B3GALT6	BAZ2B	BAZ2A
B3GNT4	BBIP1	BAZ2B
B4GALT5	BBOF1	BBOF1
BABAM1	BBS1	BBS12
BAG1	BBS10	BBX
BAG3	BBS12	BCAN
BAG5	BBS2	BCAR3
BAHCC1	BBS4	BCAS1
BAHD1	BBS7	BCAT2
BAIAP2	BCAN	BCKDHA
BAIAP2L1	BCAR1	BCKDK
BAMBI	BCAR3	BCL11A
BANF1	BCAS1	BCL11B
BAP18	BCAS3	BCL2L12
BARD1	BCKDHA	BCL3
BARHL1	BCL2L13	BCL6
BARX2	BCL3	BCL7C
BASH	BCL9L	BCL9L
BAZ1B	BCOR	BCO2
BAZ2A	BCORL1	BCOR
BAZ2B	BCS1L	BCR
BBC3	BDH1	BCR/ABL
BBIP1	BDKRB2	BCS1L
BBS12	BEND2	BDH1
BBX	BHLHA9	BDH2
BCAN	BHLHB9	BDNF
BCAR3	BHLHE22	BDP1
BCAS1	BICC1	BEAN1
BCAS3	BICD1	BEGAIN
BCKDHA	BICD2	BEND2
BCL11A	BILIQTL1	BEST1
BCL2L1	BIRC2	BHLHA9
BCL3	BIRC6	BHLHE22
BCL6	BIRC8	BICD1
BCL7C	BLK	BICD2
BCL9	BLM	BIN3
BCL9L	BLNK	BIRC6
BCLAF1	BMP1	BIRC8
BCOR	BMP6	BLK
BCR-ABL1	BMP8A	BLM
BCS1L	BMPR2	BLNK
BDH1	BMS1	BLOC1S1
BDP1	BNC2	BMP1
BECN1	BNIP3	BMP2K
BEND2	BNIPL	BMP4
BFSP2	BOD1L1	BMPR1A
BGN	BORCS5	BMPR2
BHLHA9	BORCS8	BNC2
BHLHE22	BPNT1	BOD1L1
BICD1	BPTF	BOLA2
BIN2	BRAF	BOP1
BIN3	BRCA1	BPNT1
BIRC6	BRCA2	BPTF
BIRC8	BRD1	BRAF
BIVM-ERCC5	BRD3	BRCA1
BLM	BRD7	BRCA2
BLNK	BRD8	BRD1
BMP1	BRDT	BRD2
BMP6	BRINP1	BRD9
BMPR2	BRINP2	BRDT
BMX	BRIP1	BRINP1
BNC2	BRPF1	BRINP2
BOD1L1	BRPF3	BRIP1
BOLA2	BRWD1	BRPF1
BPTF	BRWD3	BRSK1
BRAF	BSCL2	BRSK2
BRAP	BSDC1	BRWD1
BRAT1	BSN	BSCL2
BRCA1	BSPRY	BSN
BRCA2	BST1	BST1
BRCC3	BTAF1	BTAF1
BRD1	BTBD10	BTBD11
BRD3	BTBD11	BTBD2
BRD7	BTBD18	BTBD3
BRD8	BTBD2	BTD
BRDT	BTBD3	BTN3A1
BRF1	BTBD9	BTN3A2
BRINP2	BTD	BTNL3
BRIP1	BTN1A1	BTNL9
BRPF3	BTN3A1	BTRC
BRSK1	BTNL9	BUB1
BRSK2	BTRC	C10orf118
BSN	BUB1	C10orf142
BSPRY	BUB1B	C10orf67
BST1	BUD13	C10orf68
BTAF1	C10orf118	C10orf90
BTBD11	C10orf142	C10orf95
BTBD2	C10orf35	C11orf70
BTBD3	C10orf71	C11orf84
BTBD9	C10orf90	C11orf95
BTD	C10orf95	C12orf42
BTN3A2	C11orf49	C12orf50
BTN3A3	C11orf68	C12orf76
BTNL8	C11orf70	C14orf180
BTNL9	C11orf80	C14orf79
BTRC	C11orf84	C15orf37
BUD13	C12orf42	C15orf53
BZW2	C12orf75	C15orf62
C10orf118	C14orf79	C16orf46
C10orf120	C14orf80	C16orf59
C10orf142	C15orf37	C16orf62
C10orf62	C15orf53	C16orf72
C10orf67	C16orf62	C16orf86
C10orf90	C16orf70	C16orf87
C10orf95	C16orf86	C16orf96
C11orf21	C16orf87	C17orf51
C11orf65	C16orf96	C17orf64
C11orf68	C17orf58	C17orf74
C11orf70	C17orf74	C17orf80
C11orf74	C17orf80	C17orf97
C11orf96	C17orf97	C18orf32
C12orf54	C18orf32	C18orf45
C12orf60	C18orf45	C19orf47
C14orf159	C18orf63	C19orf53
C14orf79	C19orf47	C19orf68
C14orf80	C19orf68	C19orf73
C15orf56	C1orf127	C1GALT1
C16orf62	C1orf134	C1orf106
C16orf86	C1orf159	C1orf147
C16orf87	C1orf21	C1orf159
C16orf96	C1orf216	C1orf167
C17orf62	C1orf43	C1orf21
C17orf74	C1QBP	C1orf229
C17orf75	C1R	C1orf9
C18orf32	C2	C1orf94
C19orf15	C21orf62	C1QL1
C19orf47	C2CD2	C1R
C19orf68	C2CD3	C2
C1GALT1C1	C2CD4C	C20orf27
C1GALT1C1L	C2CD4D	C21orf58
C1orf127	C2CD5	C21orf62
C1orf131	C2CD6	C22orf15
C1orf21	C2orf16	C22orf42
C1orf229	C2orf28	C2CD2L
C1orf9	C2orf68	C2CD3
C1QTNF6	C2orf70	C2CD5
C1R	C2orf80	C2CD6
C1RL	C3	C2orf16
C2	C3orf20	C2orf50
C21orf58	C3orf49	C2orf70
C21orf59	C3orf62	C3orf15
C22orf46	C3orf70	C3orf20
C2CD3	C3orf80	C3orf49
C2CD4C	C3orf84	C3orf62
C2orf16	C4A	C3orf80
C2orf27	C4orf50	C3orf84
C2orf28	C5	C4A
C2orf54	C5orf17	C4orf45
C2orf70	C5orf22	C4orf47
C2orf81	C5orf24	C4orf50
C3	C5orf4	C4orf51
C3orf15	C5orf42	C5orf17
C4A	C5orf60	C5orf22
C4orf50	C6orf1	C5orf24
C5orf17	C6orf10	C5orf42
C5orf22	C6orf118	C6orf132
C5orf24	C7orf10	C6orf141
C5orf58	C7orf25	C6orf223
C6orf1	C7orf26	C6orf99
C6orf132	C7orf77	C7
C6orf141	C8B	C8orf48
C6orf222	C8orf37	C9
C7	C8orf82	C9orf131
C7orf57	C9	C9orf172
C8B	C9orf116	C9orf43
C8orf82	C9orf131	C9orf72
C9orf131	C9orf163	C9orf84
C9orf172	C9orf172	C9orf85
C9orf19	C9orf43	CA10
C9orf72	C9orf72	CA14
C9orf78	C9orf84	CA4
C9orf84	CA10	CABLES1
CA10	CA4	CABP1
CA3	CA6	CACHD1
CA8	CABIN1	CACNA1A
CABIN1	CABLES2	CACNA1B
CABLES2	CACHD1	CACNA1C
CABS1	CACNA1A	CACNA1D
CACHD1	CACNA1B	CACNA1F
CACNA1A	CACNA1C	CACNA1G
CACNA1B	CACNA1D	CACNA1H
CACNA1D	CACNA1F	CACNA1I
CACNA1E	CACNA1H	CACNA1S
CACNA1F	CACNA2D1	CACNA2D1
CACNA1G	CACNA2D3	CACNB3
CACNA1S	CACNB2	CACNB4
CACNB3	CACNB3	CACYBP
CACNB4	CACNG3	CAD
CACNG6	CACNG8	CADPS
CACTIN	CACTIN	CADPS2
CAD	CAD	CAGE1
CADPS	CADPS	CALCA
CADPS2	CAGE1	CALCOCO2
CAGE1	CALCOCO1	CALCR
CALCOCO2	CALCOCO2	CALD1
CALML5	CALML4	CALML6
CALML6	CALU	CALU
CAMK2B	CAMKMT	CALY
CAMKMT	CAMSAP1	CAMK4
CAMKV	CAMSAP3	CAMKK2
CAMSAP1	CAMTA1	CAMKMT
CAMSAP3	CANT1	CAMKV
CAMTA1	CAP2	CAMSAP1
CANT1	CAPN1	CAMTA1
CAPN1	CAPN10	CAND1
CAPN10	CAPN12	CAND2
CAPN11	CAPN15	CAP2
CAPN12	CAPN3	CAPN1
CAPN13	CAPNS1	CAPN10
CAPN15	CARD11	CAPN11
CAPN3	CARD14	CAPN13
CAPN9	CARD16	CAPN3
CAPRIN2	CARD6	CAPN6
CAPS2	CARD8	CAPN9
CAPSL	CARF	CAPRIN1
CARD11	CARMIL1	CAPZA2
CARD14	CARMIL2	CAPZB
CARD6	CARMIL3	CARD11
CARMIL1	CASC4	CARD6
CARMIL2	CASD1	CARMIL1
CASC1	CASK	CARMIL2
CASC3	CASKIN1	CARMIL3
CASKIN1	CASP14	CARS2
CASKIN2	CASP4	CASC3
CASP14	CASP6	CASD1
CASP6	CASP8	CASK
CASP8AP2	CASP8AP2	CASKIN1
CAST	CASR	CASP14
CASZ1	CASS4	CASP4
CATX-1	CAST	CASP6
CAV3	CASZ1	CAST
CBARP	CATSPERD	CASZ1
CBFA2T2	CATX-1	CATSPERG
CBL	CBFA2T2	CATX-1
CBLB	CBLB	CBFA2T2
CBX2	CBLL1	CBLB
CBX4	CBSL	CBR3
CBX8	CBX2	CBSL
CBY3	CBX3	CBX3
CC2D1A	CBX4	CBX8
CC2D2B	CBX8	CC2D1A
CCBE1	CC2D1A	CC2D1B
CCDC105	CC2D1B	CCAR1
CCDC110	CCAR1	CCBE1
CCDC112	CCDC110	CCDC102B
CCDC127	CCDC111	CCDC112
CCDC13	CCDC112	CCDC113
CCDC137	CCDC114	CCDC114
CCDC14	CCDC122	CCDC12
CCDC140	CCDC125	CCDC120
CCDC141	CCDC127	CCDC121
CCDC146	CCDC137	CCDC122
CCDC150	CCDC14	CCDC136
CCDC154	CCDC149	CCDC14
CCDC157	CCDC150	CCDC140
CCDC158	CCDC151	CCDC141
CCDC159	CCDC154	CCDC144A
CCDC171	CCDC158	CCDC148
CCDC175	CCDC159	CCDC150
CCDC177	CCDC162P	CCDC151
CCDC180	CCDC168	CCDC154
CCDC181	CCDC171	CCDC158
CCDC183	CCDC175	CCDC162P
CCDC185	CCDC177	CCDC168
CCDC186	CCDC180	CCDC17
CCDC187	CCDC181	CCDC171
CCDC188	CCDC186	CCDC173
CCDC190	CCDC187	CCDC175
CCDC39	CCDC38	CCDC177
CCDC40	CCDC39	CCDC18
CCDC47	CCDC40	CCDC180
CCDC57	CCDC42	CCDC183
CCDC58	CCDC57	CCDC185
CCDC60	CCDC61	CCDC186
CCDC63	CCDC66	CCDC187
CCDC66	CCDC7	CCDC25
CCDC7	CCDC73	CCDC28A
CCDC71	CCDC74B	CCDC36
CCDC80	CCDC80	CCDC39
CCDC81	CCDC81	CCDC40
CCDC82	CCDC83	CCDC42
CCDC88A	CCDC84	CCDC58
CCDC88B	CCDC87	CCDC60
CCDC88C	CCDC88C	CCDC65
CCDC9	CCDC9	CCDC66
CCDC91	CCDC91	CCDC7
CCDC92	CCDC92	CCDC71
CCDC93	CCDC93	CCDC74B
CCDC94	CCDC94	CCDC81
CCHCR1	CCHCR1	CCDC82
CCIN	CCKBR	CCDC84
CCKBR	CCL11	CCDC88A
CCL11	CCL21	CCDC88B
CCL20	CCL28	CCDC88C
CCNA1	CCNA1	CCDC9
CCNB1IP1	CCNB3	CCDC91
CCNB3	CCND3	CCDC92
CCNC	CCNI	CCDC93
CCNI	CCNJL	CCDC94
CCNL1	CCNL2	CCHCR1
CCNL2	CCNT2	CCKBR
CCNT2	CCP110	CCL11
CCNYL3	CCPG1	CCL4L2
CCP110	CCSER1	CCNA1
CCSAP	CCSER2	CCNB1
CCSER2	CCT5	CCNB1IP1
CCT6B	CCT8	CCNB3
CCZ1	CD101	CCNJL
CD163L1	CD163	CCNL1
CD248	CD163L1	CCNL2
CD300LG	CD248	CCNY
CD37	CD28	CCP110
CD59	CD44	CCR3
CD5L	CD5	CCSER1
CD6	CD55	CCSER2
CD70	CD6	CCT3
CD72	CD72	CCT4
CD8B	CD93	CCT5
CD93	CDC14A	CCT6B
CDADC1	CDC25B	CD163
CDAN1	CDC27	CD163L1
CDC20B	CDC37	CD200R1
CDC23	CDC42BPA	CD320
CDC25B	CDC42BPB	CD37
CDC25C	CDC73	CD4
CDC42BPA	CDCA4	CD5
CDC42BPB	CDCA5	CD6
CDC42BPG	CDCA7L	CD72
CDC6	CDCP1	CD81
CDC73	CDH13	CD82
CDCA2	CDH15	CDAN1
CDCA3	CDH16	CDC14A
CDCA5	CDH23	CDC20
CDCA7L	CDH3	CDC23
CDCP1	CDHR3	CDC25B
CDCP2	CDK11A	CDC25C
CDH13	CDK11B	CDC26
CDH16	CDK12	CDC27
CDH18	CDK13	CDC40
CDH23	CDK14	CDC42BPA
CDH3	CDK15	CDC42BPB
CDHR1	CDK17	CDC42BPG
CDK11A	CDK5RAP2	CDC5L
CDK12	CDK5RAP3	CDC6
CDK15	CDK8	CDC7
CDK18	CDKL1	CDC73
CDK2	CDKN1A	CDCA5
CDK5	CDKN1C	CDCA7
CDK5RAP2	CDKN2AIP	CDCP1
CDK5RAP3	CDKN2B	CDH11
CDKL5	CDNF	CDH13
CDKN1A	CDON	CDH15
CDKN1C	CDR2	CDH2
CDKN2A	CDV3	CDH23
CDKN2AIP	CDX4	CDH26
CDON	CDY2A	CDH3
CDRT1	CDYL	CDH8
CDV3	CEACAM5	CDK11A
CDY2A	CEBPD	CDK13
CEACAM5	CEBPG	CDK15
CEBPB	CEBPZ	CDK18
CEBPD	CECR2	CDK5
CECR2	CEL	CDK5RAP2
CELA1	CELF4	CDK5RAP3
CELA3A	CELF6	CDK8
CELF4	CELSR1	CDKAL1
CELF6	CELSR2	CDKL1
CELSR1	CELSR3	CDKL3
CELSR2	CEMIP	CDKL5
CELSR3	CENPE	CDKN1A
CENPC	CENPF	CDKN1C
CENPE	CENPJ	CDKN2A
CENPF	CEP104	CDKN2AIP
CENPI	CEP112	CDRT1
CENPJ	CEP126	CDT1
CENPU	CEP128	CDV3
CENPW	CEP152	CDX4
CEP128	CEP162	CDY2A
CEP131	CEP170	CEACAM20
CEP135	CEP192	CEACAM5
CEP152	CEP250	CEBPD
CEP170	CEP290	CEBPG
CEP192	CEP295	CECR2
CEP250	CEP295NL	CEL
CEP290	CEP350	CELF4
CEP295	CEP41	CELSR1
CEP350	CEP44	CELSR2
CEP44	CEP55	CELSR3
CEP55	CEP57	CENPE
CEP57	CEP72	CENPF
CEP72	CEP89	CENPJ
CEP89	CEP95	CENPM
CEP95	CERK	CENPN
CERK	CERS5	CENPX
CES4A	CES	CEP104
CES5A	CETN1	CEP112
CETN1	CFAP46	CEP126
CFAP43	CFAP47	CEP128
CFAP46	CFAP52	CEP131
CFAP47	CFAP54	CEP135
CFAP53	CFAP58	CEP152
CFAP54	CFAP61	CEP162
CFAP61	CFAP65	CEP164
CFAP65	CFAP69	CEP250
CFAP69	CFAP70	CEP290
CFAP70	CFAP77	CEP295NL
CFAP77	CFH	CEP350
CFB	CFI	CEP44
CFH	CFLAR	CEP55
CFLAR	CFP	CEP57
CFP	CFTR	CEP57L1
CFTR	CGB2	CEP68
CGN	CGN	CEP72
CHADL	CHADL	CEP89
CHAF1A	CHCHD10	CERCAM
CHAMP1	CHD1	CERS2
CHCHD10	CHD2	CES4A
CHCHD3	CHD3	CETN1
CHD1L	CHD5	CFAP206
CHD2	CHD6	CFAP43
CHD3	CHD7	CFAP45
CHD5	CHD8	CFAP46
CHD6	CHD9	CFAP53
CHD7	CHIC1	CFAP54
CHD9	CHIC2	CFAP57
CHFR	CHIT1	CFAP58
CHL1	CHKA	CFAP61
CHML	CHL1	CFAP69
CHMP4A	CHM	CFAP77
CHMP4B	CHML	CFAP99
CHPF	CHMP2B	CFP
CHRDL1	CHMP4A	CFTR
CHRNA10	CHN2	CGN
CHRNA5	CHPT1	CGNL1
CHRNA7-2	CHRDL1	CHADL
CHRNB3	CHRM1	CHAT
CHRNE	CHRNA5	CHD1
CHST7	CHRNA7	CHD1L
CHSY3	CHRNA9	CHD2
CHTF18	CHRNB3	CHD3
CIART	CHST10	CHD5
CIC	CHST11	CHD6
CIDEA	CHST2	CHD7
CIITA	CHST7	CHD8
CILP	CHSY3	CHD9
CILP2	CHTF18	CHL1
CIRBP	CHURC1-FNTB	CHML
CKAP2	CIAO1	CHMP2B
CKAP4	CIART	CHMP4A
CKAP5	CIC	CHN2
CKMT1A	CIDEA	CHRD
CLASP2	CILP	CHRDL1
CLASRP	CILP2	CHRM1
CLCF1	CIRBP	CHRNA10
CLCN1	CIT	CHRNA5
CLCN2	CITED2	CHRNA9
CLDN1	CKB	CHRNB3
CLDN11	CKMT1A	CHST7
CLDN14	CLASP1	CHSY1
CLDN17	CLASRP	CHSY3
CLEC12B	CLCA1	CHTF18
CLEC4G	CLCA2	CHURC1
CLGN	CLCA3P	CIAO1
CLIC5	CLCA4	CIART
CLIP1	CLCN1	CIC
CLIP2	CLCN2	CIDEA
CLIP4	CLDN11	CILP
CLK2	CLDN7	CILP2
CLNS1A	CLEC12B	CINP
CLPX	CLEC2L	CIRBP-AS1
CLSPN	CLEC4D	CISD3
CLSTN3	CLGN	CIT
CLTCL1	CLIP1	CITED2
CLUL1	CLIP2	CKAP5
CLVS1	CLIP3	CKB
CMC1	CLK1	CKMT1A
CMTR1	CLK2	CLASRP
CMYA5	CLN3	CLCF1
CNDP2	CLNS1A	CLCN1
CNGA1	cloSI	CLCN7
CNGA3	CLPS	CLDN1
CNGB3	CLPSL2	CLDN11
CNKSR2	CLSPN	CLDN18
CNNM1	CLSTN3	CLGN
CNOT1	CLTCL1	CLIP1
CNOT2	CLUH	CLK1
CNOT6	CLVS1	CLK2
CNST	CMC1	CLNS1A
CNTLN	CMTR1	CLP1
CNTN1	CMTR2	CLPB
CNTN2	CNBD2	CLPSL2
CNTN3	CNBP	CLSPN
CNTNAP2	CNEP1R1	CLSTN1
CNTNAP3	CNGA3	CLTCL1
CNTNAP4	CNGB1	CLU
CNTNAP5	CNKSR1	CLUH
CNTRL	CNN2	CLVS1
COA3	CNNM3	CMC1
COA6	CNOT1	CMTM3
COBL	CNOT10	CMTM4
COG4	CNOT2	CMTR1
COG8	CNOT4	CMTR2
COL11A2	CNOT6L	CMYA5
COL12A1	CNTD2	CNBD2
COL13A1	CNTLN	CNDP2
COL14A1	CNTN2	CNGA1
COL15A1	CNTNAP2	CNGA4
COL16A1	CNTNAP3	CNGB1
COL17A1	CNTNAP4	CNKSR1
COL18A1	CNTNAP5	CNNM1
COL19A1	CNTRL	CNOT10
COL1A1	COA1	CNOT2
COL1A2	COG1	CNPY3
COL21A1	COL11A1	CNR2
COL22A1	COL11A2	CNST
COL24A1	COL12A1	CNTLN
COL25A1	COL15A1	CNTN2
COL27A1	COL16A1	CNTN3
COL28A1	COL17A1	CNTN6
COL2A1	COL18A1	CNTNAP1
COL3A1	COL19A1	CNTNAP2
COL4A1	COL1A1	CNTNAP3
COL4A2	COL1A2	CNTNAP4
COL4A3	COL21A1	COA6
COL4A5	COL23A1	COBL
COL4A6	COL24A1	COBLL1
COL5A1	COL25A1	COG6
COL5A3	COL27A1	COL10A1
COL6A1	COL2A1	COL11A1
COL6A3	COL3A1	COL11A2
COL6A5	COL4A1	COL12A1
COL6A6	COL4A3	COL13A1
COL7A1	COL4A4	COL15A1
COLEC12	COL4A5	COL16A1
COLQ	COL4A6	COL18A1
COMMD3-BMI1	COL5A1	COL19A1
COMMD6	COL5A3	COL1A1
COMP	COL6A1	COL1A2
COPB2	COL6A3	COL21A1
COPG2	COL6A6	COL22A1
COPS3	COL7A1	COL23A1
COPS5	COLGALT1	COL24A1
COQ6	COMMD10	COL25A1
COQ7	COMMD3-BMI1	COL27A1
COQ8B	COMMD4	COL28A1
COX1	COMMD6	COL2A1
COX17	COPA	COL3A1
COX2	COPG1	COL4A1
CPA5	COPS7B	COL4A2
CPAMD8	COPZ2	COL4A3
CPD	COQ10B	COL4A5
CPED1	COQ6	COL4A6
CPLX2	COQ7	COL5A1
CPM	COQ8B	COL5A2
CPNE1	CORO1A	COL5A3
CPNE7	CORO1B	COL6A1
CPOX	COX15	COL6A2
CPPED1	COX18	COL6A3
CPQ	COX2	COL6A5
CPS1	COX5B	COL6A6
CPSF1	CPA5	COL7A1
CPSF4	CPAMD8	COL9A1
CPSF6	CPD	COLEC12
CPT1A	CPED1	COMMD10
CPVL	CPM	COPA
CPZ	CPN1	COPB2
CR1	CPNE1	COPS7B
CR1L	CPPED1	COPZ1
CR2	CPSF1	COQ7
CRABP2	CPSF4	CORIN
CRB1	CPSF6	CORO1B
CRB2	CPT1A	COX1
CREBBP	CPVL	COX11
CREBL2	CPZ	COX5A
CRHBP	CR1	CP
CRHR1	CRAMP1	CPA5
CRIPAK	CRAT	CPD
CRISP1	CRB1	CPEB1
CRISP3	CRB2	CPEB2
CRISPLD2	CREB3L2	CPED1
CRNKL1	CREBBP	CPNE1
CROCC	CREBZF	CPNE6
CROCC2	CREG1	CPPED1
CRTAC1	CRELD2	CPSF1
CRTC3	CRHBP	CPT1A
CRY1	CRHR1	CPXM2
CRYBG3	CRIP2	CR1
CRYGS	CRISP3	CR2
CRYL1	CRISPLD2	CRB1
CSAD	CROCC	CREBBP
CSDE1	CROCC2	CREBL2
CSH1	CRTAC1	CREBZF
CSMD1	CRY1	CRELD2
CSMD3	CRYBA2	CRHBP
CSN1S1	CRYBG3	CRISPLD2
CSN1S2	CSAD	CRNKL1
CSN2	CSDE1	CROCC
CSNK1D	CSE1L	CROCC2
CSNK1E	CSMD1	CRY1
CSNK1G1	CSMD2	CRY2
CSPP1	CSMD3	CRYBG3
CSRNP1	CSN1S1	CRYL1
CSRP1	CSN1S2	CSAD
CST5	CSN2	CSDE1
CSTB	CSNK1A1	CSF2RA
CSTF3	CSNK1G3	CSGALNACT1
CTAG2	CSPG4	CSMD1
CTAGE1	CSPP1	CSMD3
CTAGE8	CSRNP1	CSN1S1
CTBP1	CSRP1	CSN2
CTC1	CST6	CSNK1D
CTCF	CSTF2	CSNK1G3
CTDP1	CSTF3	CSNK2B
CTF1	CTAG2	CSPP1
CTGF	CTAGE8	CSRNP1
CTLA4	CTCF	CST6
CTNNA1	CTDP1	CSTA
CTNNA2	CTDSP1	CSTF2
CTNNA3	CTF1	CTAG2
CTNNBIP1	CTGF	CTAGE1
CTNND1	CTNNA3	CTAGE8
CTNND2	CTNNAL1	CTBP1
CTR9	CTNNBIP1	CTDNEP1
CTSA	CTNND1	CTDP1
CTSD	CTNND2	CTDSP1
CTSF	CTR9	CTF1
CTSG	CTSA	CTGF
CTSH	CTSD	CTLA4
CTSL	CTSF	CTNNA1
CTSW	CTSH	CTNNA3
CTTNBP2NL	CTSL	CTNNAL1
CTU1	CTTNBP2	CTNNB1
CTU2	CTTNBP2NL	CTNNBIP1
CUEDC1	CUBN	CTNND1
CUL1	CUEDC1	CTNND2
CUL3	CUEDC2	CTR9
CUL4A	CUL3	CTSA
CUL4B	CUL4A	CTSD
CUL5	CUL4B	CTSV
CUL7	CUL5	CTTN
CUL9	CUL7	CTTNBP2
CWC22	CUL9	CUBN
CWC25	CUX1	CUL2
CWF19L2	CWC22	CUL4A
CX3CR1	CWF19L1	CUL4B
CXADR	CWF19L2	CUL7
CXCL13	CX3CR1	CUL9
CXCR6	CXCL13	CUTA
CXorf36	CXorf23	CUX1
CXorf57	CXorf49	CWC22
CXorf65	CXorf66	CWC25
CXXC4	CXXC4	CWF19L2
CYB5R4	CYBRD1	CXADR
CYBRD1	CYFIP2	CXCL1
CYLC1	CYLC1	CXCL13
CYP17A1	CYLC2	CXorf40B
CYP20A1	CYLD	CXorf57
CYP21A2	CYP19A1	CXXC4
CYP24A1	CYP20A1	CXXC5
CYP26A1	CYP21A2	CYBRD1
CYP26B1	CYP27A1	CYFIP2
CYP27A1	CYP27B1	CYP11A1
CYP27B1	CYP2C8	CYP11B1
CYP2A13	CYP2D6	CYP17A1
CYP2A7	CYP2E1	CYP19A1
CYP2C8	CYP2J2	CYP1B1
CYP2D6	CYP2S1	CYP21A2
CYP2E1	CYP2W1	CYP27A1
CYP2S1	CYP4B1	CYP2C8
CYP2W1	CYSLTR1	CYP2E1
CYP3A5	CYTB	CYP2S1
CYP4B1	CYTH2	CYP2U1
CYP4F22	DAAM1	CYP4F11
CYP4F3	DAAM2	CYP4Z1
CYP4Z1	DAB1	CYP7A1
CYR61	DAB2	CYSLTR1
CYTB	DACT1	CYTB
CYTIP	DAG1	CYTH3
DAAM1	DALRD3	DAAM2
DAAM2	DAP3	DAB2
DAB1	DAPK1	DACH1
DAB2	DAPK2	DACT1
DAB2IP	DAPL1	DAG1
DAG1	DBF4B	DAGLA
DAPK2	DBX2	DAGLB
DBF4	DCAF1	DAOA
DBNDD2	DCAF12L1	DAPK2
DBT	DCAF7	DAPK3
DCAF1	DCAF8L2	DBF4
DCAF11	DCBLD2	DBF4B
DCAF15	DCD	DBNDD2
DCAF7	DCDC1	DBT
DCAF8	DCHS1	DCAF10
DCBLD2	DCHS2	DCAF11
DCC	DCLRE1B	DCAF12L1
DCD	DCP2	DCAF15
DCDC1	DCST2	DCAF5
DCHS1	DCTN1	DCAF6
DCHS2	DCTN4	DCBLD2
DCLRE1A	DCUN1D4	DCC
DCLRE1B	DCX	DCC1
DCLRE1C	DDB1	DCD
DCP1B	DDB2	DCDC1
DCTPP1	DDI2	DCDC2C
DCUN1D4	DDIAS	DCHS1
DCX	DDO	DCHS2
DDB1	DDX11	DCLK1
DDB2	DDX23	DCLRE1B
DDC	DDX24	DCST1
DDR1	DDX27	DCT
DDR2	DDX39B	DCTD
DDX10	DDX3X	DCTN4
DDX12P	DDX3Y	DCUN1D5
DDX21	DDX4	DCX
DDX39A	DDX41	DDAH2
DDX4	DDX43	DDHD1
DDX41	DDX50	DDI1
DDX46	DDX55	DDR1
DDX47	DDX56	DDR2
DDX5	DDX58	DDX25
DDX51	DDX59	DDX39B
DDX55	DDX60L	DDX4
DDX56	DEAF1	DDX41
DDX58	DEDD2	DDX42
DDX59	DEF6	DDX46
DDX60	DEF8	DDX47
DDX60L	DEFB129	DDX51
DEAF1	DENND1A	DDX54
DECR2	DENND1B	DDX56
DEDD2	DENND2A	DDX60
DEF6	DENND4B	DDX60L
DEF8	DENND5A	DEDD2
DEFA1	DENND5B	DEF8
DENND1A	DENND6A	DEFB119
DENND1B	DEPDC5	DENND2A
DENND1C	DEPDC7	DENND2D
DENND2C	derp12	DENND3
DENND3	DES	DENND4B
DENND4A	DEUP1	DENND4C
DENND4B	DFNA5	DENND5B
DENND4C	DGCR6	DENND6A
DENND5A	DGKA	DEPDC1B
DENND5B	DGKB	DEPDC5
DENND6A	DGKD	DEPDC7
DEPDC1B	DGKE	DERL1
DES	DGKG	DES
DEUP1	DGKH	DFNA5
DFNB59	DGKI	DGCR14
DGCR6	DGKQ	DGCR6
DGCR8	DGKZ	DGCR8
DGKD	DHCR7	DGKD
DGKG	DHDDS	DGKG
DGKK	DHH	DGKH
DGKQ	DHRS1	DGKQ
DGKZ	DHRS4L2	DGKZ
DHCR7	DHRS7	DHCR7
DHDDS	DHRS9	DHDDS
DHH	DHX29	DHH
DHPS	DHX32	DHRS1
DHRS1	DHX33	DHRS4
DHRS11	DHX37	DHRS9
DHRS3	DHX38	DHTKD1
DHX16	DHX57	DHX30
DHX29	DIAPH1	DHX33
DHX33	DIAPH2	DHX37
DHX34	DICER1	DHX38
DHX37	DIDO1	DHX40
DHX38	DIP2A	DHX57
DHX40	DIP2B	DIAPH1
DHX57	DIP2C	DIAPH2
DHX8	DIS3	DICER1
DIAPH1	DIS3L2	DIDO1
DIAPH2	DISC1	DIO2
DICER1	DISP1	DIP2A
DIEXF	DISP3	DIP2B
DIP2A	DKC1	DIS3
DIP2B	DKK2	DIS3L2
DIS3	DKK3	DISC1
DIS3L	DKK4	DISP2
DIS3L2	DKKL1	DISP3
DISC1	DLC1	DKC1
DISP3	DLG3	DKK2
DKC1	DLG4	DKK3
DKFZP566I1024	DLG5	DKK4
DKK2	DLGAP1	DKKL1
DKK3	DLGAP2	DLAT
DKK4	DLGAP3	DLEC1
DKKL1	DLK1	DLG2
DL8Q12	DLK2	DLG4
DLC1	DLL1	DLG5
DLD	DLL3	DLGAP2
DLG1	DLST	DLGAP3
DLG4	DLX4	DLK1
DLG5	DMD	DLK2
DLGAP2	DMGDH	DLST
DLK1	DMKN	DLX4
DLL1	DMTF1	DMD
DLST	DMXL2	DMRT1
DLX4	DNAAF4	DMRTA2
DMAP1	DNAH1	DMWD
DMD	DNAH10	DMXL2
DMGDH	DNAH11	DNA2
DMPK	DNAH12	DNAAF5
DMRTB1	DNAH14	DNAH1
DMRTC1B	DNAH17	DNAH10
DMXL1	DNAH2	DNAH11
DMXL2	DNAH3	DNAH12
DNAAF5	DNAH5	DNAH14
DNAH1	DNAH6	DNAH17
DNAH10	DNAH7	DNAH2
DNAH11	DNAH8	DNAH3
DNAH12	DNAH9	DNAH5
DNAH14	DNAJB12	DNAH6
DNAH17	DNAJC12	DNAH7
DNAH2	DNAJC13	DNAH9
DNAH3	DNAJC14	DNAJA2
DNAH5	DNAJC21	DNAJB12
DNAH6	DNASE1	DNAJC13
DNAH7	DNHD1	DNAJC15
DNAH8	DNM1	DNAJC18
DNAH9	DNM1L	DNAJC21
DNAJB1	DNM1P46	DNAJC28
DNAJB12	DNM2	DNAJC5G
DNAJC1	DNMT1	DNASE1
DNAJC13	DNPH1	DNHD1
DNAJC14	DOCK1	DNM1
DNAJC15	DOCK11	DNM1L
DNAJC21	DOCK2	DNM2
DNAJC28	DOCK4	DNM3
DNAJC5G	DOCK5	DNMT1
DNAJC7	DOCK6	DNMT3A
DNHD1	DOCK7	DNTTIP2
DNM1L	DOCK8	DOCK10
DNM2	DOCK9	DOCK11
DNM3	DOK4	DOCK3
DNMT1	DONSON	DOCK4
DNPEP	DOPEY1	DOCK7
DNTTIP1	DOPEY2	DOCK8
DOCK10	DPEP1	DOCK9
DOCK11	DPH1	DONSON
DOCK2	DPP6	DOPEY1
DOCK3	DPP7	DPH1
DOCK4	DPP8	DPH5
DOCK5	DPP9	DPP10
DOCK7	DPY19L4	DPP6
DOCK8	DPYS	DPP7
DOCK9	DPYSL2	DPYS
DOK2	DPYSL5	DPYSL4
DONSON	DR1	DPYSL5
DOPEY1	DR6	DQX1
DOT1L	DRC3	DR1
DPH1	DRD4	DRC1
DPP3	DRG2	DRC3
DPP4	DROSHA	DRC7
DPP6	DSC1	DRD4
DPP7	DSG1	DRG2
DPP9	DSG3	DROSHA
DPPA4	DSP	DSC1
DPY19L4	DST	DSCAML1
DPYD	DTHD1	DSG1
DPYS	DTX2	DSG3
DR1	DTX3	DSP
DRC1	DTX3L	DST
DRC3	DUOX1	DSTYK
DRD4	DUOX2	DTX2
DRG2	DUS2	DTX3L
DRP2	DUS3L	DUOX1
DSC1	DUSP11	DUOX2
DSC3	DUSP13	DUS2
DSCR3	DUSP15	DUSP15
DSE	DUSP3	DUSP27
DSG1	DUSP6	DUSP4
DSG3	DUSP8	DUSP6
DSG4	DVL1P1	DUSP7
DSP	DVL2	DUSP8
DST	DYM	DUX4
DTNB	DYNC1H1	DXO
DTNBP1	DYNC1I2	DYM
DTX2	DYNC2H1	DYNC1H1
DTX3	DYRK1A	DYNC1I2
DTX3L	DYRK2	DYNC1LI2
DUOX1	DYTN	DYNC2H1
DUOX2	DZIP1	DYRK3
DUS1L	DZIP1L	DZIP1
DUSP13	E2F2	DZIP1L
DUSP15	E2F4	DZIP3
DUSP18	E2F6	E2F8
DUSP19	E2F8	E4F1
DUSP28	EAF2	EAF2
DUSP7	ECHDC2	EAPP
DUX4	ECM29	EBF2
DVL2	ECSIT	ECD
DXO	ECT2	ECEL1
DYNC1H1	ECT2L	ECHDC1
DYNC2H1	EDARADD	ECI1
DYRK1B	EDC3	ECM29
DYRK2	EDIL3	ECT2L
DYRK4	EDRF1	EDA
DYTN	EEA1	EDARADD
DZIP1	EEPD1	EDC3
DZIP1L	EFCAB12	EDEM3
DZIP3	EFCAB13	EDIL3
E2F4	EFCAB14	EDNRB
E2F6	EFCAB3	EDRF1
E2F8	EFCAB6	EEA1
ECHDC2	EFCAB8	EED
ECM29	EFEMP1	EEF1D
ECSCR	EFHB	EFCAB12
ECT2L	EFHC1	EFCAB13
EDARADD	EFL1	EFCAB2
EDDM3A	EFTUD2	EFCAB3
EDF1	EGF	EFCAB6
EDNRB	EGFL6	EFCAB7
EDRF1	EGFLAM	EFCAB8
EEA1	EGFR	EFHB
EED	EGLN1	EFHD1
EEF1AKMT2	EHBP1	EFL1
EEF1E1	EHBP1L1	EGF
EFCAB12	EHD1	EGFL6
EFCAB13	EHD4	EGFLAM
EFCAB2	EHMT2	EGFR
EFCAB3	EID3	EGLN1
EFCAB5	EIF2AK1	EHBP1L1
EFCAB6	EIF2AK2	EHD1
EFCAB7	EIF2AK4	EHMT1
EFCAB8	EIF2B3	EHMT2
EFHB	EIF2B4	EI24
EFHC1	EIF2D	EID2
EFL1	EIF3A	EIF2AK1
EFNA4	EIF3D	EIF2AK4
EFNB1	EIF3G	EIF2B2
EFR3A	EIF3H	EIF2B4
EFR3B	EIF3L	EIF2S3L
EFS	EIF4E2	EIF3A
EGFL6	EIF4ENIF1	EIF3C
EGFL7	EIF4G2	EIF3D
EGFR	EIF4G3	EIF3G
EGLN1	EIF5	EIF3I
EHBP1L1	EIF5B	EIF3M
EHD1	EIF6	EIF4A1
EHD2	ELAVL3	EIF4B
EHMT2	ELF1	EIF4ENIF1
EI24	ELF4	EIF4G1
EID2	ELFN1	EIF4G2
EID3	ELL	EIF5
EIF1AX	ELL2	EIF5B
EIF2AK1	ELL3	EIF6
EIF2AK2	ELMO1	ELAC2
EIF2B1	ELMO3	ELAVL4
EIF2B2	ELMSAN1	ELF2
EIF2B3	ELN	ELL3
eIF3a	ELOA	ELMO3
EIF3A	ELOA3C	ELMSAN1
EIF3C	ELP4	ELOA
EIF3D	EMC10	ELOF1
EIF3G	EMC2	ELOVL7
EIF4A3	EMC8	ELP4
EIF4ENIF1	EMILIN1	ELP6
EIF4G1	EMILIN2	EMC10
EIF4G2	EMILIN3	EMC3
EIF4H	EML2	EMILIN2
EIF5B	EML4	EMILIN3
ELAC2	EML5	EML1
ELAVL4	EML6	EML2
ELK4	EMSY	EML4
ELL	EMX1	EML5
ELL2	EN2	EN2
ELL3	ENAH	ENAH
ELMO3	ENDOU	ENAM
ELMSAN1	ENDOV	ENC1
ELN	ENO2	ENDOG
ELOA	ENOSF1	ENPP1
ELOA2	ENPP1	ENTPD5
ELOA3C	EP300	ENTPD8
ELOF1	EP400	EP300
EMC8	EPAS1	EP400
EMILIN1	EPB41L1	EPB41
EMILIN2	EPB41L2	EPB41L1
EMILIN3	EPB41L3	EPB41L2
EML2	EPC2	EPB41L3
EML3	EPGN	EPB41L4B
EML5	EPHA4	EPC2
EML6	EPHA7	EPG5
EMSY	EPHA8	EPHA2
EN2	EPHB1	EPHA6
ENAH	EPHB2	EPHA7
ENDOV	EPHB4	EPHA8
ENOSF1	EPHX1	EPHB1
ENPP2	EPM2A	EPHB2
ENTPD6	EPN3	EPHX1
env	EPPK1	EPM2AIP1
EP300	EPR-1	EPN3
EP400NL	EPRS	EPO
EPB41	EPS8	EPPK1
EPB41L1	EPS8L1	EPR-1
EPB41L2	EPS8L2	EPRS
EPB41L3	EPSTI1	EPS8
EPB41L4B	EPX	ERAP2
EPB41L5	ERAP1	ERBB3
EPC2	ERBB2	ERBB4
EPG5	ERBB3	ERC1
EPGN	ERBB4	ERC2
EPHA1	ERC1	ERCC1
EPHA4	ERC2	ERCC4
EPHA5	ERCC4	ERCC5
EPHA6	ERCC5	ERCC6
EPHA7	ERCC6	ERCC6L2
EPHA8	ERCC6L	ERG
EPHB1	ERG	ERGIC3
EPHB2	ERGIC3	ERI3
EPHX1	ERI3	ERICH3
EPM2A	ERICH3	ERN2
EPN3	ERLIN2	ERVK-18
EPPK1	ERN1	ERVK-6
EPR-1	ERVK-18	ERVK-7
EPRS	ERVK-6	ERVK-9
EPS8	ERVK13-1	ERVK13-1
EPX	ESCO1	ESCO2
ERAP1	ESD	ESPL1
ERBB3	ESM1	ESR2
ERBB4	ESPL1	ESRP1
ERC2	ESPNL	ESRRG
ERCC2	ESR1	ESX1
ERCC4	ESR2	ESYT1
ERCC6L	ESRP1	ESYT3
ERCC6L2	ESRRG	ETFB
ERG	ESYT2	ETFRF1
ERGIC3	ETAA1	ETNPPL
ERI3	ETFDH	ETV2
ERICH3	ETFRF1	ETV3L
ERICH6	ETNK2	ETV7
ERMAP	EVA1C	EVA1C
ERMARD	EVC2	EVC
ERMN	EVI5	EVC2
ERN2	EVPL	EVI5
ERP29	EWSR1	EVI5L
ERVK-10	EXD2	EVPL
ERVK-6	EXD3	EWSR1
ERVK-9	EXO1	EXD1
ERVK3-1	EXOC3	EXD3
ERVMER34-1	EXOC3L2	EXO1
ERVV-2	EXOC4	EXOC1
ERVWE2	EXOC6B	EXOC3
ESF1	EXOC7	EXOC3L4
ESPL1	EXOC8	EXOSC1
ESPN	EXOSC10	EXOSC2
ESPNL	EXOSC9	EXOSC8
ESR1	EXPH5	EXOSC9
ESR2	EXT2	EXPH5
ESRRB	EXTL3	EXT2
ESRRG	EYS	EXTL3
ESX1	EZH1	EYS
ESYT2	EZR	EZH1
ETFDH	F10	EZH2
ETFRF1	F12	F10
ETV3L	F13A1	F11
ETV5	F13B	F12
EVC	F3	F5
EVC2	F5	F8
EVPL	F5-20	F8A1
EWSR1	F7	F8C
EXD1	F8	FABP2
EXD2	F8A1	FABP6
EXD3	FAAH	FADS1
EXOC4	FAF2	FAF2
EXOC5	FAM102B	FAM102B
EXOC6B	FAM107B	FAM107B
EXOC7	FAM110B	FAM110D
EXOC8	FAM110D	FAM116B
EXOG	FAM120A	FAM117A
EXOSC9	FAM120C	FAM118B
EXPH5	FAM126A	FAM120C
EXT1	FAM129A	FAM122A
EXT2	FAM135A	FAM126A
EXTL3	FAM135B	FAM129B
EYS	FAM13B	FAM135A
F11	FAM149A	FAM135B
F12	FAM149B1	FAM13B
F13A1	FAM155A	FAM149A
F13B	FAM160A1	FAM149B1
F2	FAM160A2	FAM155A
F5	FAM161B	FAM156A
F7	FAM167A	FAM157A
F8	FAM169B	FAM160A2
FABP2	FAM171A2	FAM160B2
FABP6	FAM175A	FAM161A
FAF1	FAM181A	FAM161B
FAF2	FAM181B	FAM171A2
FAM102B	FAM184B	FAM175A
FAM110D	FAM186A	FAM184B
FAM111A	FAM186B	FAM186A
FAM117A	FAM189A2	FAM189A2
FAM120A	FAM193A	FAM193A
FAM120AOS	FAM193B	FAM193B
FAM120B	FAM196B	FAM196B
FAM120C	FAM198A	FAM198A
FAM129A	FAM19A1	FAM19A5
FAM131B	FAM19A5	FAM206A
FAM13A	FAM206A	FAM208A
FAM13B	FAM208A	FAM208B
FAM149B1	FAM208B	FAM20A
FAM160A1	FAM20A	FAM213B
FAM162A	FAM213B	FAM214A
FAM171A2	FAM214A	FAM216B
FAM178B	FAM216B	FAM22F
FAM181A	FAM21B	FAM25D
FAM184A	FAM229A	FAM30A
FAM184B	FAM24B	FAM3A
FAM186A	FAM26F	FAM46A
FAM186B	FAM35A	FAM46B
FAM189A2	FAM3A	FAM47B
FAM193A	FAM3B	FAM47C
FAM193B	FAM3C	FAM57B
FAM196B	FAM43B	FAM65C
FAM19A5	FAM46A	FAM71C
FAM206A	FAM46B	FAM71D
FAM208A	FAM47B	FAM71E2
FAM208B	FAM47DP	FAM74A7
FAM20A	FAM53C	FAM76A
FAM212B	FAM65C	FAM78A
FAM213B	FAM71A	FAM83B
FAM217A	FAM71C	FAM83G
FAM219B	FAM71D	FAM83H
FAM221A	FAM71E2	FAM90A10P
FAM234B	FAM81A	FAM90A27P
FAM24A	FAM83B	FAM92A
FAM24B	FAM83C	FAM98C
FAM30A	FAM83G	FAM9B
FAM35A	FAM83H	FAM9C
FAM3C	FAM86B1	FANCA
FAM46A	FAM90A8P	FANCG
FAM46B	FAM92A	FANCI
FAM47C	FAM98C	FANCM
FAM65C	FAM9C	FARP2
FAM71A	FAN1	FARSB
FAM71C	FANCA	FAS
FAM71D	FANCB	FASLG
FAM71E2	FANCD2	FASTKD2
FAM76B	FANCG	FASTKD3
FAM78A	FANCM	FAT1
FAM81A	FARP1	FAT2
FAM81B	FAS	FAT3
FAM83A	FASTKD2	FBF1
FAM83E	FASTKD3	FBLIM1
FAM83G	FAT2	FBLL1
FAM83H	FAT3	FBLN1
FAM90A2P	FAT4	FBLN2
FAM92A	FBL	FBLN7
FAM9C	FBLN1	FBN1
FANCB	FBLN7	FBN2
FANCD2	FBN1	FBN3
FANCG	FBN2	FBP2
FANCM	FBN3	FBRS
FASTKD2	FBP2	FBRSL1
FASTKD3	FBXL13	FBXL15
FAT2	FBXL18	FBXL17
FAT3	FBXL19	FBXL18
FAT4	FBXL2	FBXL19
FAU	FBXL3	FBXL4
FBL	FBXO10	FBXL8
FBLN1	FBXO11	FBXO24
FBLN2	FBXO18	FBXO3
FBLN7	FBXO24	FBXO34
FBN1	FBXO30	FBXO38
FBN2	FBXO31	FBXO39
FBN3	FBXO38	FBXO41
FBP1	FBXO43	FBXO43
FBP2	FBXO44	FBXW10
FBRS	FBXO47	FCER2
FBRSL1	FBXO7	FCGBP
FBXL16	FBXO8	FCGRT
FBXL17	FBXW10	FCHO1
FBXL18	FBXW5	FCHO2
FBXL2	FBXW9	FCHSD2
FBXL3	FCER1A	FCN2
FBXL4	FCGBP	FCN3
FBXL7	FCHO1	FDX1
FBXL8	FCHO2	FDXACB1
FBXO10	FCHSD1	FDXR
FBXO16	FCMR	FECH
FBXO17	FCN2	FEM1A
FBXO18	FCN3	FER1L4
FBXO21	FDXR	FER1L5
FBXO24	FECH	FER1L6
FBXO27	FEM1A	FERMT2
FBXO31	FEN1	FES
FBXO43	FER1L6	FEZF2
FBXO8	FERMT2	FFAR1
FBXO9	FERMT3	FGD1
FBXW10	FES	FGD3
FBXW8	FEZF2	FGD6
FCER1A	FGD1	FGF14
FCGBP	FGD4	FGF2
FCHO1	FGD5	FGF20
FCHO2	FGD6	FGF22
FCHSD2	FGF1	FGF5
FCN1	FGF13	FGF8
FCRL6	FGF14	FGFR1
FDX1	FGF2	FGFR3
FDXACB1	FGF20	FGFRL1
FECH	FGF22	FHAD1
FER1L4	FGFBP1	FHDC1
FER1L5	FGFR1	FHOD1
FERMT2	FGFR2	FHOD3
FERMT3	FGFR3	FIG4
FES	FGFRL1	FIGN
FETUB	FGL2	FILIP1L
FFAR1	FHAD1	FIZ1
FGD1	FHDC1	FJX1
FGD6	FHL1	FKBP5
FGF11	FHL2	FKRP
FGF14	FHL3	FLAD1
FGF2	FHL5	FLG2
FGF20	FHOD3	FLII
FGF22	FIBP	FLJ00050
FGF7	FIG4	FLJ00268
FGFR1	FIGNL1	FLJ00297
FGFR2	FILIP1	FLJ11021
FGFR3	FIP1L1	FLJ36112
FGFR4	FKBP5	FLJ39639
FGFRL1	FKBP7	FLJ40629
FGL2	FKBP8	FLNC
FHAD1	FKSG39	FLT1
FHDC1	FKSG42	FMN1
FHL2	FKSG83	FMN2
FHOD1	FLAD1	FMNL1
FHOD3	FLCN	FMNL2
FICD	FLG	FMR1NB
FIG4	FLG2	FN1
FIP1L1	FLJ00132	FN3KRP
FKBP11	FLJ10357	FNBP1L
FKBP15	FLJ11021	FNDC1
FKBP1C	FLJ11235	FNIP1
FKBP5	FLJ36112	FNIP2
FKBP7	FLNC	FNTA
FKBP9P1	FLOT2	FOCAD
FLG	FLT1	FOLH1
FLG2	FLT3LG	FOLR3
FLJ00045	FLT4	FOXD4
FLJ00050	FLVCR1-AS1	FOXE1
FLJ00083	FMN1	FOXE3
FLJ00132	FMN2	FOXF2
FLJ00268	FMNL2	FOXK2
FLJ00322	FN1	FOXN1
FLJ10357	FNBP1L	FOXO3
FLJ16641	FNDC1	FOXO4
FLNC	FNDC3A	FOXP3
FLT1	FNDC3B	FOXR2
FLT4	FNIP1	FP14381
FLYWCH1	FNIP2	FPGS
FMN1	FNTA	FRA10AC1
FMN2	FOCAD	FRAS1
FMNL1	FOLH1	FREM2
FMNL3	FOLR3	FREM3
FMO4	FOXD4	FRK
FMO5	FOXD4L4	FRMD4A
FMR1NB	FOXE3	FRMD5
FN1	FOXF1	FRMD6-AS1
FNBP1L	FOXH1	FRMD8
FNDC7	FOXJ2	FRMPD1
FNDC8	FOXL2	FRMPD2
FNTA	FOXO3	FRMPD3
FOCAD	FOXO4	FRY
FOLH1	FOXR2	FRZB
FOLR3	FPGS	FSCN1
FOXA3	FPGT	FSCN2
FOXC2	FPR2	FSD1
FOXF1	FRAS1	FSHD
FOXJ3	FREM1	FSIP2
FOXM1	FREM2	FST
FOXN1	FRG1	FSTL1
FOXO3	FRK	FSTL4
FOXO4	FRMD4A	FTCD
FOXO6	FRMD4B	FTSJ3
FOXP1	FRMD8	FUBP1
FOXR2	FRMPD1	FUT5
FP14381	FRMPD2	FUZ
FPGT	FRMPD3	FXN
FRAS1	FRMPD4	FYCO1
FREM2	FRRS1	FZD3
FRG1	FRS3	FZD7
FRMD4A	FRY	FZD8
FRMD4B	FRZB	G2E3
FRMD8	FSCB	G3BP2
FRMPD1	FSCN2	GAB1
FRMPD2	FSD1	GAB2
FRMPD3	FSIP2	GAB3
FRMPD4	FSTL5	GABBR2
FRRS1	FTCD	GABRA3
FRS2	FUT11	GABRA4
FRY	FUT5	GABRB1
FRYL	FXN	GABRB2
FSCN2	FXR1	GABRD
FSD1	FZD3	GABRE
FSHR	FZD6	GABRG2
FSIP2	G2E3	GAD1
FUBP3	G3BP2	GAD2
FUT3	GAA	gag-pol
FUT5	GAB1	GAK
FUZ	GABPB2	GAL3ST3
FXN	GABRA6	GAL3ST4
FXR1	GABRB1	GALK2
FZD10	GABRB3	GALNT11
FZD3	GABRD	GALNT12
FZD7	GABRG2	GALNT16
G2E3	GABRG3	GALNT4
G3BP2	GAD1	GALNT5
GAB3	gag-pol	GALNT6
GABRB1	GAK	GANC
GABRD	GAL3ST3	GAP43
GABRE	GALC	GAPVD1
GABRG1	GALK2	GAS2L2
GABRG2	GALNS	GAS2L3
GABRG3	GALNT10	GAS6
GABRR1	GALNT12	GATAD2A
GAD1	GALNT13	GATAD2B
gag-pol	GALNT16	GATB
GAK	GALNT2	GATM
GALK2	GALNT3	GBF1
GALNT12	GALNT4	GBP4
GALNT2	GALNT9	GCK
GALNT3	GALNTL6	GCM2
GALNT4	GAN	GCN1
GALNT9	GANAB	GCN1L1
GALNTL6	GANC	GCNT3
GANAB	GAPVD1	GDA
GAREM2	GAS2L1	GDE1
GART	GAS2L2	GDF10
GAS1	GAS6	GDF5
GAS2L2	GAS7	GDF6
GAS6	GATA3	GDH
GATA3	GATAD2A	GDNF
GATA5	GATB	GEM
GATAD2A	GATM	GEMIN2
GATB	GBA2	GFAP
GATM	GBF1	GFM1
GBF1	GBX2	GFPT2
GBP4	GCFC2	GFRAL
GCC2	GCK	GGA3
GCDH	GCKR	GHR
GCLC	GCM2	GIGYF1
GCM2	GCN1	GIMAP7
GCN1	GDAP2	GIMAP8
GCNT1	GDE1	GIT1
GDAP2	GDF10	GIT2
GDF5	GDF6	GJA10
GDF6	GDI1	GJB2
GDI1	GDNF	GJC2
GDNF	GEM	GLA
GEM	GEN1	GLB1
GEMIN4	GFAP	GLB1L3
GEN1	GFM1	GLI2
GFAP	GFPT2	GLIS3
GFM1	GFRAL	GLMP
GFRA3	GGA3	GLOD4
GFRAL	GGN	GLP2R
GGA3	GGNBP2	GLS
GHRHR	GHRHR	GLTPD2
GHRL	GIGYF2	GLUD1
GID4	GIMAP1	GLUD2
GIGYF2	GIMAP7	GLYCTK
GIMAP5	GIMAP8	GMEB2
GIMAP7	GIMD1	GMIP
GIMAP8	GIT1	GMPPB
GIT2	GIT2	GMPR
GJA10	GJA4	GMPR2
GJA3	GJB4	GNAS
GJB4	GJD3	GNG12
GJC2	GLB1	GNG2
GK5	GLG1	GNL1
GLB1	GLI1	GNL3L
GLB1L	GLI3	GNPAT
GLDC	GLIS2	GOLGA2
GLG1	GLIS3	GOLGA2L1
GLI2	GLRA1	GOLGA3
GLIPR1L2	GLRA3	GOLGA4
GLIS3	GLRX5	GOLGA8H
GLOD4	GLT1D1	GOLGB1
GLP2R	GLTPD2	GON4L
GLRA1	GLTSCR2	GORASP1
GLT8D2	GLUD1	GOSR1
GLTPD2	GLUD2	GOSR2
GLTSCR2	GLYR1	GOT2
GLUD1	GMEB2	GP1BB
GLYATL1P3	GMIP	GPALPP1
GLYCTK	GMPPB	GPAM
GMPPA	GNA12	GPAT4
GMPR2	GNA15	GPC2
GNA15	GNAO1	GPC3
GNAS	GNAT1	GPHN
GNB5	GNB3	GPR108
GNG12	GNG12	GPR135
GNG2	GNLY	GPR137
GNL2	GNPTG	GPR142
GNL3	GNS	GPR143
GNL3L	GOLGA2	GPR146
GNPAT	GOLGA3	GPR154
GOLGA2	GOLGA4	GPR158
GOLGA3	GOLGA6L2	GPR179
GOLGA4	GOLGA8B	GPR27
GOLGA6L2	GOLGA8H	GPR87
GOLGA6L7P	GOLGA8N	GPR89A
GOLGA8A	GOLGB1	GPR98
GOLGA8H	GPAA1	GPRC5C
GOLGA8N	GPALPP1	GPRIN3
GOLGB1	GPAM	GPS1
GOLM1	GPAT4	GPSM1
GON4L	GPATCH2	GPSM2
GOSR1	GPATCH2L	GPSM3
GP1BA	GPATCH4	GPT
GPALPP1	GPATCH8	GPX5
GPAT4	GPBP1	GRAMD1A
GPATCH2L	GPC2	GRAMD1B
GPATCH8	GPC4	GRAPL
GPC2	GPD2	GRASP
GPC3	GPI	GRB10
GPHN	GPR108	GREB1L
GPLD1	GPR135	GREM2
GPR108	GPR158	GRHL1
GPR135	GPR173	GRHL2
GPR142	GPR179	GRHL3
GPR158	GPR27	GRHPR
GPR17	GPR39	GRIA2
GPR173	GPR87	GRID2
GPR179	GPR89A	GRIK1
GPR25	GPR89B	GRIK5
GPR27	GPR98	GRIN2A
GPR34	GPRASP1	GRIN2B
GPR37	GPRC5C	GRIN3B
GPR39	GPRC6A	GRIP1
GPR84	GPRIN1	GRIPAP1
GPR87	GPRIN2	GRK1
GPR89A	GPRIN3	GRK5
GPR98	GPS1	GRM1
GPRC6A	GPSM2	GRM2
GPRIN3	GPSM3	GRM5
GPSM1	GPX3	GRM6
GPSM2	GPX4	GRM7
GPSM3	GRAMD1A	GRM8
GPT	GRAMD1B	GRN
GPX4	GRAMD2	GRWD1
GRAMD1A	GRAMD3	gs114
GRAMD1B	GRAP	gs93
GRAMD2	GRASP	GSG1
GRAMD3	GRB14	GSG2
GRASP	GREB1L	GSN
GRB14	GREM2	GSTM2
GREM2	GRHL1	GSTmu3
GRHL1	GRHL2	GSTT1
GRHL2	GRIA3	GTF2E1
GRHPR	GRID1	GTF2H4
GRIA2	GRID2IP	GTF2IRD1
GRIK1	GRIFIN	GTF3C1
GRIK5	GRIK1	GTF3C3
GRIN2B	GRIK5	GTF3C4
GRIN2C	GRIN2A	GTPBP1
GRIP1	GRIN2B	GTPBP2
GRIP2	GRIN2C	GTPBP4
GRIPAP1	GRIN3A	GTPBP6
GRK1	GRIN3B	GTSE1
GRM6	GRIP1	GUCY1A3
GRM8	GRIP2	GUCY1B3
GRN	GRIPAP1	GUCY2C
GRTP1	GRK1	GUCY2D
gs114	GRM1	GUCY2F
gs93	GRM2	GVINP1
GSA	GRM4	GVQW1
GSDMC	GRM6	GYS1
GSE1	GRM7	GYS2
GSN	GRM8	GZF1
GSTA1	GRN	H2AFY
GSTA3	GRSF1	HACD1
GSTT1	GRTP1	HACD2
GSTZ1	GRWD1	HACL1
GTF2E1	gs85	HAO1
GTF2H2C	gs93	HAP1
GTF2IRD1	GSA	HARS
GTF2IRD2B	GSE1	HARS2
GTF3C1	GSK3A	HAS1
GTF3C2	GSN	HAT1
GTPBP1	GSTT1	HAUS3
GTPBP2	GTF2E2	HAUS8
GTPBP3	GTF2H1	HBB
GTPBP4	GTF2IRD1	HBS1L
GTSCR1	GTF3C1	HCCS
GTSE1	GTF3C3	HCK
GUCY2D	GTF3C4	HCN1
GUCY2F	GTPBP1	HDAC2
GVINP1	GTPBP2	HDAC6
GVQW1	GTPBP3	HDGFL1
GYS2	GTPBP4	HDHD5
H1FNT	GTSE1	HDLBP
H1FX	GUCY1A3	HEATR1
H3F3A	GUCY1B3	HEATR3
H6PD	GUCY2C	HEATR5A
HABP2	GUCY2D	HEATR5B
HACL1	GUF1	HECTD1
HAL	GVINP1	HECTD3
HAO1	GVQW1	HECTD4
HAP1	GXYLT2	HECW1
HAPLN2	GYG1	HECW2
HARS	HAGH	HEL-109
HAS1	HAGHL	HELQ
HAS2	HAP1	HELT
HAT1	HARS	HELZ2
HAUS4	HAT1	HEPACAM
HAUS7	HAUS3	HERC1
HAUS8	HAUS4	HERC2
HBB	HAUS5	HERC2P3
HBEBP1	HAUS8	HERC3
HBEGF	HBB	HERC4
HBS1L	HBEGF	HERC5
HCCS	HBS1L	HERC6
HCFC2	HCCS	HERVK_113
HCK	HCFC2	HES4
HCN1	HCK	HES6
HCN3	HCN1	HEXA
HDAC2	HCVP7TP1	HEXB
HDAC7	HDAC11	HFE2
HDHD5	HDAC7	HFM1
HDLBP	HDAC8	HGFAC
HDX	HDAC9	HHIP
HEATR1	HDHD5	HIBCH
HEATR5A	HDLBP	HID1
HEATR5B	HDX	HIF3A
HECTD1	HEATR1	HINFP
HECTD3	HEATR3	HIPK1
HECTD4	HEATR4	HIRA
HECW1	HEATR5B	HIST1H1B
HECW2	HEATR6	HIVEP1
HEG1	HEATR9	HIVEP3
HELT	HECTD1	HJURP
HELZ	HECTD3	HK2
HELZ2	HECTD4	HK3
HEPACAM	HECW1	HKDC1
HERC1	HECW2	HLA-A
HERC2	HEG1	HLA-B
HERC3	HEL-109	HLA-C
HERC6	HEL-S-169mP	HLA-DPB1
HERVK_113	HELZ	HLA-DQA1
HES4	HELZ2	HLA-DQB1
HES6	HEPACAM	HLA-DRB1
HEXB	HERC1	HLCS
HEXIM2	HERC2	HLTF
HFM1	HERC5	HMCN1
HGFAC	HERC6	HMCN2
HGH1	HERVK_113	HMG20B
HHEX	HES4	HMGB2
[truncated: 3,289 more rows]

## Sheet: TSPYL interacting pathway list
TSPYL1	TSPYL2	TSPYL4
2-arachidonoylglycerol biosynthesis (P05726)	2-arachidonoylglycerol biosynthesis (P05726)	2-arachidonoylglycerol biosynthesis (P05726)
5-Hydroxytryptamine biosynthesis (P04371)	5-Hydroxytryptamine degredation (P04372)	5-Hydroxytryptamine degredation (P04372)
5-Hydroxytryptamine degredation (P04372)	5HT1 type receptor mediated signaling pathway (P04373)	5HT1 type receptor mediated signaling pathway (P04373)
5HT1 type receptor mediated signaling pathway (P04373)	5HT2 type receptor mediated signaling pathway (P04374)	5HT2 type receptor mediated signaling pathway (P04374)
5HT2 type receptor mediated signaling pathway (P04374)	5HT3 type receptor mediated signaling pathway (P04375)	5HT3 type receptor mediated signaling pathway (P04375)
5HT3 type receptor mediated signaling pathway (P04375)	5HT4 type receptor mediated signaling pathway (P04376)	5HT4 type receptor mediated signaling pathway (P04376)
5HT4 type receptor mediated signaling pathway (P04376)	ATP synthesis (P02721)	ATP synthesis (P02721)
ATP synthesis (P02721)	Acetate utilization (P02722)	Acetate utilization (P02722)
Acetate utilization (P02722)	Adrenaline and noradrenaline biosynthesis (P00001)	Adrenaline and noradrenaline biosynthesis (P00001)
Adenine and hypoxanthine salvage pathway (P02723)	Alpha adrenergic receptor signaling pathway (P00002)	Alanine biosynthesis (P02724)
Adrenaline and noradrenaline biosynthesis (P00001)	Alzheimer disease-amyloid secretase pathway (P00003)	Allantoin degradation (P02725)
Alpha adrenergic receptor signaling pathway (P00002)	Alzheimer disease-presenilin pathway (P00004)	Alpha adrenergic receptor signaling pathway (P00002)
Alzheimer disease-amyloid secretase pathway (P00003)	Anandamide degradation (P05728)	Alzheimer disease-amyloid secretase pathway (P00003)
Alzheimer disease-presenilin pathway (P00004)	Androgen/estrogene/progesterone biosynthesis (P02727)	Alzheimer disease-presenilin pathway (P00004)
Angiogenesis (P00005)	Angiogenesis (P00005)	Androgen/estrogene/progesterone biosynthesis (P02727)
Angiotensin II-stimulated signaling through G proteins and beta-arrestin (P05911)	Angiotensin II-stimulated signaling through G proteins and beta-arrestin (P05911)	Angiogenesis (P00005)
Apoptosis signaling pathway (P00006)	Apoptosis signaling pathway (P00006)	Angiotensin II-stimulated signaling through G proteins and beta-arrestin (P05911)
Arginine biosynthesis (P02728)	Arginine biosynthesis (P02728)	Apoptosis signaling pathway (P00006)
Ascorbate degradation (P02729)	Ascorbate degradation (P02729)	Arginine biosynthesis (P02728)
Axon guidance mediated by Slit/Robo (P00008)	Axon guidance mediated by Slit/Robo (P00008)	Asparagine and aspartate biosynthesis (P02730)
Axon guidance mediated by netrin (P00009)	Axon guidance mediated by netrin (P00009)	Axon guidance mediated by Slit/Robo (P00008)
Axon guidance mediated by semaphorins (P00007)	Axon guidance mediated by semaphorins (P00007)	Axon guidance mediated by netrin (P00009)
B cell activation (P00010)	B cell activation (P00010)	Axon guidance mediated by semaphorins (P00007)
Beta1 adrenergic receptor signaling pathway (P04377)	Beta1 adrenergic receptor signaling pathway (P04377)	B cell activation (P00010)
Beta2 adrenergic receptor signaling pathway (P04378)	Beta2 adrenergic receptor signaling pathway (P04378)	BMP/activin signaling pathway-drosophila (P06211)
Beta3 adrenergic receptor signaling pathway (P04379)	Beta3 adrenergic receptor signaling pathway (P04379)	Beta1 adrenergic receptor signaling pathway (P04377)
Blood coagulation (P00011)	Blood coagulation (P00011)	Beta2 adrenergic receptor signaling pathway (P04378)
CCKR signaling map (P06959)	CCKR signaling map (P06959)	Beta3 adrenergic receptor signaling pathway (P04379)
Cadherin signaling pathway (P00012)	Cadherin signaling pathway (P00012)	Blood coagulation (P00011)
Carnitine metabolism (P02733)	Carnitine metabolism (P02733)	CCKR signaling map (P06959)
Cell cycle (P00013)	Cell cycle (P00013)	Cadherin signaling pathway (P00012)
Cholesterol biosynthesis (P00014)	Cholesterol biosynthesis (P00014)	Cell cycle (P00013)
Circadian clock system (P00015)	Circadian clock system (P00015)	Cholesterol biosynthesis (P00014)
Coenzyme A biosynthesis (P02736)	Coenzyme A biosynthesis (P02736)	Circadian clock system (P00015)
Coenzyme A linked carnitine metabolism (P02732)	Coenzyme A linked carnitine metabolism (P02732)	Cortocotropin releasing factor receptor signaling pathway (P04380)
Cortocotropin releasing factor receptor signaling pathway (P04380)	Cortocotropin releasing factor receptor signaling pathway (P04380)	Cysteine biosynthesis (P02737)
Cytoskeletal regulation by Rho GTPase (P00016)	Cysteine biosynthesis (P02737)	Cytoskeletal regulation by Rho GTPase (P00016)
DNA replication (P00017)	Cytoskeletal regulation by Rho GTPase (P00016)	DNA replication (P00017)
De novo purine biosynthesis (P02738)	DNA replication (P00017)	DPP signaling pathway (P06213)
De novo pyrimidine deoxyribonucleotide biosynthesis (P02739)	De novo purine biosynthesis (P02738)	DPP-SCW signaling pathway (P06212)
De novo pyrimidine ribonucleotides biosythesis (P02740)	De novo pyrimidine deoxyribonucleotide biosynthesis (P02739)	De novo purine biosynthesis (P02738)
Dopamine receptor mediated signaling pathway (P05912)	De novo pyrimidine ribonucleotides biosythesis (P02740)	De novo pyrimidine deoxyribonucleotide biosynthesis (P02739)
EGF receptor signaling pathway (P00018)	Dopamine receptor mediated signaling pathway (P05912)	De novo pyrimidine ribonucleotides biosythesis (P02740)
Endogenous cannabinoid signaling (P05730)	EGF receptor signaling pathway (P00018)	Dopamine receptor mediated signaling pathway (P05912)
Endothelin signaling pathway (P00019)	Endogenous cannabinoid signaling (P05730)	EGF receptor signaling pathway (P00018)
Enkephalin release (P05913)	Endothelin signaling pathway (P00019)	Endogenous cannabinoid signaling (P05730)
FAS signaling pathway (P00020)	Enkephalin release (P05913)	Endothelin signaling pathway (P00019)
FGF signaling pathway (P00021)	FAS signaling pathway (P00020)	Enkephalin release (P05913)
Formyltetrahydrofolate biosynthesis (P02743)	FGF signaling pathway (P00021)	FAS signaling pathway (P00020)
Fructose galactose metabolism (P02744)	Flavin biosynthesis (P02741)	FGF signaling pathway (P00021)
GABA-B receptor II signaling (P05731)	Formyltetrahydrofolate biosynthesis (P02743)	Flavin biosynthesis (P02741)
Gamma-aminobutyric acid synthesis (P04384)	Fructose galactose metabolism (P02744)	Formyltetrahydrofolate biosynthesis (P02743)
General transcription by RNA polymerase I (P00022)	GABA-B receptor II signaling (P05731)	Fructose galactose metabolism (P02744)
General transcription regulation (P00023)	Gamma-aminobutyric acid synthesis (P04384)	GABA-B receptor II signaling (P05731)
Glutamine glutamate conversion (P02745)	General transcription by RNA polymerase I (P00022)	Gamma-aminobutyric acid synthesis (P04384)
Glycolysis (P00024)	General transcription regulation (P00023)	General transcription by RNA polymerase I (P00022)
Gonadotropin-releasing hormone receptor pathway (P06664)	Glutamine glutamate conversion (P02745)	General transcription regulation (P00023)
Hedgehog signaling pathway (P00025)	Glycolysis (P00024)	Glutamine glutamate conversion (P02745)
Heme biosynthesis (P02746)	Gonadotropin-releasing hormone receptor pathway (P06664)	Glycolysis (P00024)
Heterotrimeric G-protein signaling pathway-Gi alpha and Gs alpha mediated pathway (P00026)	Hedgehog signaling pathway (P00025)	Gonadotropin-releasing hormone receptor pathway (P06664)
Heterotrimeric G-protein signaling pathway-Gq alpha and Go alpha mediated pathway (P00027)	Heme biosynthesis (P02746)	Hedgehog signaling pathway (P00025)
Heterotrimeric G-protein signaling pathway-rod outer segment phototransduction (P00028)	Heterotrimeric G-protein signaling pathway-Gi alpha and Gs alpha mediated pathway (P00026)	Heme biosynthesis (P02746)
Histamine H1 receptor mediated signaling pathway (P04385)	Heterotrimeric G-protein signaling pathway-Gq alpha and Go alpha mediated pathway (P00027)	Heterotrimeric G-protein signaling pathway-Gi alpha and Gs alpha mediated pathway (P00026)
Histamine H2 receptor mediated signaling pathway (P04386)	Heterotrimeric G-protein signaling pathway-rod outer segment phototransduction (P00028)	Heterotrimeric G-protein signaling pathway-Gq alpha and Go alpha mediated pathway (P00027)
Huntington disease (P00029)	Histamine H1 receptor mediated signaling pathway (P04385)	Heterotrimeric G-protein signaling pathway-rod outer segment phototransduction (P00028)
Hypoxia response via HIF activation (P00030)	Histamine H2 receptor mediated signaling pathway (P04386)	Histamine H1 receptor mediated signaling pathway (P04385)
Inflammation mediated by chemokine and cytokine signaling pathway (P00031)	Huntington disease (P00029)	Histamine H2 receptor mediated signaling pathway (P04386)
Insulin/IGF pathway-mitogen activated protein kinase kinase/MAP kinase cascade (P00032)	Hypoxia response via HIF activation (P00030)	Huntington disease (P00029)
Insulin/IGF pathway-protein kinase B signaling cascade (P00033)	Inflammation mediated by chemokine and cytokine signaling pathway (P00031)	Hypoxia response via HIF activation (P00030)
Integrin signalling pathway (P00034)	Insulin/IGF pathway-mitogen activated protein kinase kinase/MAP kinase cascade (P00032)	Inflammation mediated by chemokine and cytokine signaling pathway (P00031)
Interferon-gamma signaling pathway (P00035)	Insulin/IGF pathway-protein kinase B signaling cascade (P00033)	Insulin/IGF pathway-mitogen activated protein kinase kinase/MAP kinase cascade (P00032)
Interleukin signaling pathway (P00036)	Integrin signalling pathway (P00034)	Insulin/IGF pathway-protein kinase B signaling cascade (P00033)
Ionotropic glutamate receptor pathway (P00037)	Interferon-gamma signaling pathway (P00035)	Integrin signalling pathway (P00034)
Isoleucine biosynthesis (P02748)	Interleukin signaling pathway (P00036)	Interferon-gamma signaling pathway (P00035)
JAK/STAT signaling pathway (P00038)	Ionotropic glutamate receptor pathway (P00037)	Interleukin signaling pathway (P00036)
Lipoate_biosynthesis (P02750)	JAK/STAT signaling pathway (P00038)	Ionotropic glutamate receptor pathway (P00037)
Mannose metabolism (P02752)	Mannose metabolism (P02752)	Isoleucine biosynthesis (P02748)
Metabotropic glutamate receptor group I pathway (P00041)	Metabotropic glutamate receptor group I pathway (P00041)	JAK/STAT signaling pathway (P00038)
Metabotropic glutamate receptor group II pathway (P00040)	Metabotropic glutamate receptor group II pathway (P00040)	Leucine biosynthesis (P02749)
Metabotropic glutamate receptor group III pathway (P00039)	Metabotropic glutamate receptor group III pathway (P00039)	Lysine biosynthesis (P02751)
Methylcitrate cycle (P02754)	Methylcitrate cycle (P02754)	Mannose metabolism (P02752)
Methylmalonyl pathway (P02755)	Methylmalonyl pathway (P02755)	Metabotropic glutamate receptor group I pathway (P00041)
Muscarinic acetylcholine receptor 1 and 3 signaling pathway (P00042)	Muscarinic acetylcholine receptor 1 and 3 signaling pathway (P00042)	Metabotropic glutamate receptor group II pathway (P00040)
Muscarinic acetylcholine receptor 2 and 4 signaling pathway (P00043)	Muscarinic acetylcholine receptor 2 and 4 signaling pathway (P00043)	Metabotropic glutamate receptor group III pathway (P00039)
N-acetylglucosamine metabolism (P02756)	N-acetylglucosamine metabolism (P02756)	Methylcitrate cycle (P02754)
Nicotine degradation (P05914)	Nicotine pharmacodynamics pathway (P06587)	Methylmalonyl pathway (P02755)
Nicotine pharmacodynamics pathway (P06587)	Nicotinic acetylcholine receptor signaling pathway (P00044)	Muscarinic acetylcholine receptor 1 and 3 signaling pathway (P00042)
Nicotinic acetylcholine receptor signaling pathway (P00044)	Notch signaling pathway (P00045)	Muscarinic acetylcholine receptor 2 and 4 signaling pathway (P00043)
Notch signaling pathway (P00045)	O-antigen biosynthesis (P02757)	N-acetylglucosamine metabolism (P02756)
O-antigen biosynthesis (P02757)	Opioid prodynorphin pathway (P05916)	Nicotine pharmacodynamics pathway (P06587)
Opioid prodynorphin pathway (P05916)	Opioid proenkephalin pathway (P05915)	Nicotinic acetylcholine receptor signaling pathway (P00044)
Opioid proenkephalin pathway (P05915)	Opioid proopiomelanocortin pathway (P05917)	Notch signaling pathway (P00045)
Opioid proopiomelanocortin pathway (P05917)	Ornithine degradation (P02758)	O-antigen biosynthesis (P02757)
Oxidative stress response (P00046)	Oxidative stress response (P00046)	Opioid prodynorphin pathway (P05916)
Oxytocin receptor mediated signaling pathway (P04391)	Oxytocin receptor mediated signaling pathway (P04391)	Opioid proenkephalin pathway (P05915)
P53 pathway feedback loops 1 (P04392)	P53 pathway feedback loops 1 (P04392)	Opioid proopiomelanocortin pathway (P05917)
PDGF signaling pathway (P00047)	PDGF signaling pathway (P00047)	Ornithine degradation (P02758)
PI3 kinase pathway (P00048)	PI3 kinase pathway (P00048)	Oxidative stress response (P00046)
Parkinson disease (P00049)	Parkinson disease (P00049)	Oxytocin receptor mediated signaling pathway (P04391)
Pentose phosphate pathway (P02762)	Pentose phosphate pathway (P02762)	P53 pathway feedback loops 1 (P04392)
Plasminogen activating cascade (P00050)	Plasminogen activating cascade (P00050)	PDGF signaling pathway (P00047)
Proline biosynthesis (P02768)	Proline biosynthesis (P02768)	PI3 kinase pathway (P00048)
Pyridoxal-5-phosphate biosynthesis (P02759)	Purine metabolism (P02769)	Parkinson disease (P00049)
Pyrimidine Metabolism (P02771)	Pyridoxal-5-phosphate biosynthesis (P02759)	Pentose phosphate pathway (P02762)
Pyruvate metabolism (P02772)	Pyrimidine Metabolism (P02771)	Plasminogen activating cascade (P00050)
Ras Pathway (P04393)	Pyruvate metabolism (P02772)	Purine metabolism (P02769)
Salvage pyrimidine deoxyribonucleotides (P02774)	Ras Pathway (P04393)	Pyridoxal-5-phosphate biosynthesis (P02759)
Salvage pyrimidine ribonucleotides (P02775)	Salvage pyrimidine ribonucleotides (P02775)	Pyrimidine Metabolism (P02771)
Serine glycine biosynthesis (P02776)	Serine glycine biosynthesis (P02776)	Pyruvate metabolism (P02772)
Synaptic vesicle trafficking (P05734)	Succinate to proprionate conversion (P02777)	Ras Pathway (P04393)
T cell activation (P00053)	Synaptic vesicle trafficking (P05734)	SCW signaling pathway (P06216)
TCA cycle (P00051)	T cell activation (P00053)	Salvage pyrimidine ribonucleotides (P02775)
TGF-beta signaling pathway (P00052)	TCA cycle (P00051)	Serine glycine biosynthesis (P02776)
Threonine biosynthesis (P02781)	TGF-beta signaling pathway (P00052)	Succinate to proprionate conversion (P02777)
Thyrotropin-releasing hormone receptor signaling pathway (P04394)	Tetrahydrofolate biosynthesis (P02742)	Synaptic vesicle trafficking (P05734)
Toll receptor signaling pathway (P00054)	Thiamin metabolism (P02780)	T cell activation (P00053)
Transcription regulation by bZIP transcription factor (P00055)	Threonine biosynthesis (P02781)	TCA cycle (P00051)
Triacylglycerol metabolism (P02782)	Thyrotropin-releasing hormone receptor signaling pathway (P04394)	TGF-beta signaling pathway (P00052)
Tyrosine biosynthesis (P02784)	Toll receptor signaling pathway (P00054)	Tetrahydrofolate biosynthesis (P02742)
Ubiquitin proteasome pathway (P00060)	Transcription regulation by bZIP transcription factor (P00055)	Threonine biosynthesis (P02781)
VEGF signaling pathway (P00056)	Triacylglycerol metabolism (P02782)	Thyrotropin-releasing hormone receptor signaling pathway (P04394)
Valine biosynthesis (P02785)	Tyrosine biosynthesis (P02784)	Toll receptor signaling pathway (P00054)
Vasopressin synthesis (P04395)	Ubiquitin proteasome pathway (P00060)	Transcription regulation by bZIP transcription factor (P00055)
Vitamin B6 metabolism (P02787)	VEGF signaling pathway (P00056)	Ubiquitin proteasome pathway (P00060)
Vitamin D metabolism and pathway (P04396)	Vasopressin synthesis (P04395)	VEGF signaling pathway (P00056)
Wnt signaling pathway (P00057) reset	Vitamin B6 metabolism (P02787)	Valine biosynthesis (P02785)
p38 MAPK pathway (P05918)	Vitamin D metabolism and pathway (P04396)	Vasopressin synthesis (P04395)
p53 pathway by glucose deprivation (P04397)	Wnt signaling pathway (P00057)	Vitamin B6 metabolism (P02787)
p53 pathway feedback loops 2 (P04398)	mRNA splicing (P00058)	Vitamin D metabolism and pathway (P04396)
p53 pathway (P00059)		p38 MAPK pathway (P05918)
Wnt signaling pathway (P00057)		p53 pathway by glucose deprivation (P04397)	Wnt signaling pathway (P00057)
		p53 pathway feedback loops 2 (P04398)	Xanthine and guanine salvage pathway (P02788)
		p53 pathway (P00059)	mRNA splicing (P00058)
			p38 MAPK pathway (P05918)
			p53 pathway by glucose deprivation (P04397)
			p53 pathway feedback loops 2 (P04398)
			p53 pathway (P00059)
